# Supplementary material for: 4-{[5-(4-Chloro­phen­yl)-1-(4-fluoro­phen­yl)-1H-pyrazol-3-yl]carbon­yl}-N-ethyl­piperazine-1-carboxamide
Source: Acta Crystallogr Sect E Struct Rep Online. 2011 Jun 18;67(Pt 7):o1747–8. doi: 10.1107/S1600536811023178 (PMC3151813; doi:10.1107/S1600536811023178)
Supplement: Supplementary file 1 [file e-67-o1747-sup1.cif]

##############################################################################
#                                                                            #
# This CIF contains the data in a paper accepted for publication in          #
# Acta Crystallographica Section E. It conforms to the requirements of       #
# Notes for Authors for Acta Crystallographica Section E, and has been       #
# peer reviewed under the auspices of the IUCr Commission on Journals.       #
#                                                                            #
# Full details of the Crystallographic Information File format               #
# are given in the paper "The Crystallographic Information File (CIF):       #
# a New Standard Archive File for Crystallography" by S. R. Hall, F. H.      #
# Allen and I. D. Brown [Acta Cryst. (1991), A47, 655-685].                  #
#                                                                            #
# The current version of the core CIF dictionary is obtainable from          #
# ftp://ftp.iucr.org/pub/cif_core.dic.                                       #
#                                                                            #
# Software is freely available for graphical display of the structure(s)     #
# in this CIF. For information consult the CIF software page                 #
# http://www.iucr.org/resources/cif/software.                                #
#                                                                            #
# This file may be used for bona fide research purposes within the           #
# scientific community so long as proper attribution is given to the journal # 
# article from which it was obtained.                                        #
#                                                                            #
##############################################################################
data_global
_audit_creation_method     'form.cif (version 2.0)'
_journal_data_validation_number     ?
_journal_date_recd_electronic     2011-06-05
_journal_date_accepted     2011-06-14
_journal_name_full     'Acta Crystallographica, Section E'
_journal_year     2011
_journal_volume     67
_journal_issue      7
_journal_page_first     o1747
_journal_page_last     o1748
_journal_paper_category     QO
_journal_coeditor_code     IS2729
_publ_contact_author_name     'Prof. Fun, Hoong-Kun'
_publ_contact_author_address
;
      X-ray Crystallography Unit
      School of Physics
      Universiti Sains Malaysia
      11800 USM, Penang
      MALAYSIA
;
_publ_contact_author_email     'hkfun@usm.my'
_publ_contact_author_fax     '604 6579150'
_publ_contact_author_phone     '604 6533652'
_publ_section_title
;\
4-{[5-(4-Chlorophenyl)-1-(4-fluorophenyl)-1<i>H</i>-pyrazol-3-yl]carbonyl}-\
<i>N</i>-ethylpiperazine-1-carboxamide
;
loop_
    _publ_author_name
    _publ_author_footnote
    _publ_author_address
    'Tara Shahani' ?
;
      X-ray Crystallography Unit
      School of Physics
      Universiti Sains Malaysia
      11800 USM, Penang
      Malaysia
;
    'Hoong-Kun Fun'
;
      Thomson Reuters ResearcherID: A-3561-2009.
;
;     X-ray Crystallography Unit
      School of Physics
      Universiti Sains Malaysia
      11800 USM, Penang
      Malaysia
;
    'V. Vijayakumar' ?
;
      Organic Chemistry Division,
      School of Advanced Sciences,
      VIT University,
      Vellore 632 014,
      India
;
    'R. Venkat Ragavan' ?
;
      Organic Chemistry Division,
      School of Advanced Sciences,
      VIT University,
      Vellore 632 014,
      India
;
    'S. Sarveswari' ?
;
      Organic Chemistry Division,
      School of Advanced Sciences,
      VIT University,
      Vellore 632 014,
      India
;
data_I
_audit_creation_method     SHELXL-97
_chemical_name_systematic
;
4-{[5-(4-Chlorophenyl)-1-(4-fluorophenyl)-1<i>H</i>-pyrazol-3-yl]carbonyl}-
<i>N</i>-ethylpiperazine-1-carboxamide
;
_chemical_name_common     ?
_chemical_formula_moiety     'C23 H23 Cl F N5 O2'
_chemical_formula_sum     'C23 H23 Cl F N5 O2'
_chemical_formula_iupac     'C23 H23 Cl F N5 O2'
_chemical_formula_weight     455.91
_chemical_melting_point     ?
_symmetry_cell_setting     monoclinic
_symmetry_space_group_name_H-M     'P 21/c'
_symmetry_space_group_name_Hall     '-P 2ybc'
loop_
    _symmetry_equiv_pos_as_xyz
    'x, y, z'
    '-x, y+1/2, -z+1/2'
    '-x, -y, -z'
    'x, -y-1/2, z-1/2'
_cell_length_a     25.8566(6)
_cell_length_b     10.0475(2)
_cell_length_c     16.8822(4)
_cell_angle_alpha     90.00
_cell_angle_beta     92.5250(10)
_cell_angle_gamma     90.00
_cell_volume     4381.64(17)
_cell_formula_units_Z     8
_cell_measurement_reflns_used     9922
_cell_measurement_theta_min     2.47
_cell_measurement_theta_max     29.81
_cell_measurement_temperature     296(2)
_exptl_crystal_description     'block'
_exptl_crystal_colour     'colourless'
_exptl_crystal_size_max     0.59
_exptl_crystal_size_mid     0.21
_exptl_crystal_size_min     0.10
_exptl_crystal_density_diffrn     1.382
_exptl_crystal_density_meas     ?
_exptl_crystal_density_method     'not measured'
_exptl_crystal_F_000     1904
_exptl_absorpt_coefficient_mu     0.214
_exptl_absorpt_correction_type     multi-scan
_exptl_absorpt_process_details     '(<i>SADABS</i>; Bruker, 2009)'
_exptl_absorpt_correction_T_min     0.8842
_exptl_absorpt_correction_T_max     0.9781
_exptl_special_details
;
;
_diffrn_ambient_temperature     296(2)
_diffrn_radiation_type     MoK\a
_diffrn_radiation_wavelength     0.71073
_diffrn_radiation_source     'fine-focus sealed tube'
_diffrn_radiation_monochromator     graphite
_diffrn_measurement_device_type
;
Bruker SMART APEXII CCD area-detector
;
_diffrn_measurement_method     '\f and \w'
_diffrn_detector_area_resol_mean     ?
_diffrn_reflns_number     59628
_diffrn_reflns_av_R_equivalents     0.0376
_diffrn_reflns_av_sigmaI/netI     0.0539
_diffrn_reflns_theta_min     1.58
_diffrn_reflns_theta_max     32.54
_diffrn_reflns_theta_full     32.54
_diffrn_measured_fraction_theta_max     0.996
_diffrn_measured_fraction_theta_full     0.996
_diffrn_reflns_limit_h_min     -32
_diffrn_reflns_limit_h_max     39
_diffrn_reflns_limit_k_min     -15
_diffrn_reflns_limit_k_max     14
_diffrn_reflns_limit_l_min     -25
_diffrn_reflns_limit_l_max     24
_diffrn_standards_number     0
_diffrn_standards_interval_count     .
_diffrn_standards_interval_time     .
_diffrn_standards_decay_%     ?
_refine_special_details
;
Refinement of <i>F</i>^2^ against ALL reflections. The weighted <i>R</i>-factor
<i>wR</i> and goodness of fit <i>S</i> are based on <i>F</i>^2^, conventional
<i>R</i>-factors <i>R</i> are based on <i>F</i>, with <i>F</i> set to zero for
negative <i>F</i>^2^. The threshold expression of <i>F</i>^2^ >
\s(<i>F</i>^2^) is used only for calculating <i>R</i>-factors(gt) <i>etc</i>.
and is not relevant to the choice of reflections for refinement.
<i>R</i>-factors based on <i>F</i>^2^ are statistically about twice as large
as those based on <i>F</i>, and <i>R</i>- factors based on ALL data will be
even larger.
;
_reflns_number_total     15831
_reflns_number_gt     10263
_reflns_threshold_expression     I>2\s(I)
_refine_ls_structure_factor_coef     Fsqd
_refine_ls_matrix_type     full
_refine_ls_R_factor_all     0.0893
_refine_ls_R_factor_gt     0.0513
_refine_ls_wR_factor_gt     0.1170
_refine_ls_wR_factor_ref     0.1355
_refine_ls_goodness_of_fit_ref     1.080
_refine_ls_restrained_S_all     1.080
_refine_ls_number_reflns     15831
_refine_ls_number_parameters     587
_refine_ls_number_restraints     0
_refine_ls_hydrogen_treatment     mixed
_refine_ls_weighting_scheme     calc
_refine_ls_weighting_details
         'calc w=1/[\s^2^(Fo^2^)+(0.0548P)^2^+0.7011P] where P=(Fo^2^+2Fc^2^)/3'
_atom_sites_solution_hydrogens     geom
_atom_sites_solution_primary     direct
_atom_sites_solution_secondary     difmap
_refine_ls_shift/su_max     0.001
_refine_ls_shift/su_mean     0.000
_refine_diff_density_max     0.474
_refine_diff_density_min     -0.478
_refine_ls_extinction_method     none
_refine_ls_extinction_coef     ?
loop_
    _atom_type_symbol
    _atom_type_description
    _atom_type_scat_dispersion_real
    _atom_type_scat_dispersion_imag
    _atom_type_scat_source
    'C' 'C' 0.0033 0.0016
                         'International Tables Vol C Tables 4.2.6.8 and 6.1.1.4'
    'H' 'H' 0.0000 0.0000
                         'International Tables Vol C Tables 4.2.6.8 and 6.1.1.4'
    'N' 'N' 0.0061 0.0033
                         'International Tables Vol C Tables 4.2.6.8 and 6.1.1.4'
    'O' 'O' 0.0106 0.0060
                         'International Tables Vol C Tables 4.2.6.8 and 6.1.1.4'
    'F' 'F' 0.0171 0.0103
                         'International Tables Vol C Tables 4.2.6.8 and 6.1.1.4'
    'Cl' 'Cl' 0.1484 0.1585
                         'International Tables Vol C Tables 4.2.6.8 and 6.1.1.4'
_computing_data_collection     'APEX2 (Bruker, 2009)'
_computing_cell_refinement     'SAINT (Bruker, 2009)'
_computing_data_reduction     'SAINT (Bruker, 2009)'
_computing_structure_solution     'SHELXTL (Sheldrick, 2008)'
_computing_structure_refinement     'SHELXTL (Sheldrick, 2008)'
_computing_molecular_graphics     'SHELXTL (Sheldrick, 2008)'
_computing_publication_material
                             'SHELXTL (Sheldrick, 2008) and PLATON (Spek, 2009)'
loop_
    _atom_site_type_symbol
    _atom_site_label
    _atom_site_fract_x
    _atom_site_fract_y
    _atom_site_fract_z
    _atom_site_U_iso_or_equiv
    _atom_site_adp_type
    _atom_site_calc_flag
    _atom_site_refinement_flags
    _atom_site_occupancy
    _atom_site_symmetry_multiplicity
    _atom_site_disorder_assembly
    _atom_site_disorder_group
    Cl Cl1A 0.485681(13) 0.77137(4) 0.09217(2) 0.02886(10) Uani d . 1 1 . .
    F F1A 0.25759(4) 0.11751(8) 0.15316(6) 0.0340(2) Uani d . 1 1 . .
    O O1A -0.05009(4) 0.66568(10) 0.36382(7) 0.0243(2) Uani d . 1 1 . .
    O O2A 0.18458(4) 1.01883(10) 0.34187(7) 0.0251(2) Uani d . 1 1 . .
    N N1A -0.07036(5) 0.88196(13) 0.38511(9) 0.0273(3) Uani d . 1 1 . .
    N N2A 0.01494(4) 0.81812(11) 0.36518(8) 0.0200(3) Uani d . 1 1 . .
    N N3A 0.11718(4) 0.87662(11) 0.32283(7) 0.0192(2) Uani d . 1 1 . .
    N N4A 0.20253(4) 0.67945(11) 0.28401(7) 0.0178(2) Uani d . 1 1 . .
    N N5A 0.24665(4) 0.64098(11) 0.24928(7) 0.0163(2) Uani d . 1 1 . .
    C C1A -0.14100(6) 0.85245(18) 0.47714(11) 0.0347(4) Uani d . 1 1 . .
    H H1AA -0.1773 0.8340 0.4792 0.052 Uiso calc R 1 1 . .
    H H1AB -0.1337 0.9378 0.5006 0.052 Uiso calc R 1 1 . .
    H H1AC -0.1217 0.7850 0.5059 0.052 Uiso calc R 1 1 . .
    C C2A -0.12569(5) 0.85332(15) 0.39189(11) 0.0269(3) Uani d . 1 1 . .
    H H2AA -0.1335 0.7673 0.3682 0.032 Uiso calc R 1 1 . .
    H H2AB -0.1459 0.9200 0.3628 0.032 Uiso calc R 1 1 . .
    C C3A -0.03604(5) 0.78331(14) 0.37212(9) 0.0199(3) Uani d . 1 1 . .
    C C4A 0.03840(5) 0.94481(14) 0.38959(9) 0.0213(3) Uani d . 1 1 . .
    H H4AA 0.0538 0.9367 0.4428 0.026 Uiso calc R 1 1 . .
    H H4AB 0.0120 1.0133 0.3901 0.026 Uiso calc R 1 1 . .
    C C5A 0.07963(5) 0.98407(14) 0.33283(9) 0.0214(3) Uani d . 1 1 . .
    H H5AA 0.0633 1.0061 0.2817 0.026 Uiso calc R 1 1 . .
    H H5AB 0.0976 1.0627 0.3529 0.026 Uiso calc R 1 1 . .
    C C6A 0.09284(5) 0.75057(14) 0.29914(10) 0.0241(3) Uani d . 1 1 . .
    H H6AA 0.1190 0.6815 0.2973 0.029 Uiso calc R 1 1 . .
    H H6AB 0.0765 0.7593 0.2466 0.029 Uiso calc R 1 1 . .
    C C7A 0.05269(5) 0.71207(14) 0.35762(10) 0.0226(3) Uani d . 1 1 . .
    H H7AA 0.0352 0.6314 0.3397 0.027 Uiso calc R 1 1 . .
    H H7AB 0.0696 0.6944 0.4090 0.027 Uiso calc R 1 1 . .
    C C8A 0.16832(5) 0.90795(14) 0.32237(9) 0.0184(3) Uani d . 1 1 . .
    C C9A 0.20718(5) 0.81132(13) 0.29278(8) 0.0170(3) Uani d . 1 1 . .
    C C10A 0.25417(5) 0.85743(13) 0.26447(8) 0.0175(3) Uani d . 1 1 . .
    H H10A 0.2663 0.9446 0.2651 0.021 Uiso calc R 1 1 . .
    C C11A 0.27861(5) 0.74722(13) 0.23560(8) 0.0164(3) Uani d . 1 1 . .
    C C12A 0.32866(5) 0.74362(13) 0.19775(8) 0.0163(3) Uani d . 1 1 . .
    C C13A 0.34136(5) 0.85261(14) 0.15072(9) 0.0187(3) Uani d . 1 1 . .
    H H13A 0.3173 0.9203 0.1418 0.022 Uiso calc R 1 1 . .
    C C14A 0.38934(5) 0.86114(14) 0.11718(9) 0.0208(3) Uani d . 1 1 . .
    H H14A 0.3976 0.9338 0.0861 0.025 Uiso calc R 1 1 . .
    C C15A 0.42450(5) 0.75968(14) 0.13092(9) 0.0201(3) Uani d . 1 1 . .
    C C16A 0.41256(5) 0.64847(14) 0.17533(9) 0.0198(3) Uani d . 1 1 . .
    H H16A 0.4364 0.5797 0.1824 0.024 Uiso calc R 1 1 . .
    C C17A 0.36479(5) 0.64093(14) 0.20901(9) 0.0183(3) Uani d . 1 1 . .
    H H17A 0.3567 0.5671 0.2393 0.022 Uiso calc R 1 1 . .
    C C18A 0.25064(5) 0.50560(13) 0.22406(9) 0.0171(3) Uani d . 1 1 . .
    C C19A 0.26649(5) 0.47606(14) 0.14866(9) 0.0196(3) Uani d . 1 1 . .
    H H19A 0.2749 0.5441 0.1141 0.023 Uiso calc R 1 1 . .
    C C20A 0.26974(5) 0.34438(14) 0.12526(9) 0.0232(3) Uani d . 1 1 . .
    H H20A 0.2813 0.3223 0.0756 0.028 Uiso calc R 1 1 . .
    C C21A 0.25541(6) 0.24670(14) 0.17733(10) 0.0234(3) Uani d . 1 1 . .
    C C22A 0.23838(6) 0.27372(14) 0.25165(10) 0.0247(3) Uani d . 1 1 . .
    H H22A 0.2284 0.2055 0.2849 0.030 Uiso calc R 1 1 . .
    C C23A 0.23647(5) 0.40536(14) 0.27559(9) 0.0216(3) Uani d . 1 1 . .
    H H23A 0.2258 0.4266 0.3259 0.026 Uiso calc R 1 1 . .
    Cl Cl1B 0.422665(14) 0.26664(4) 0.22949(3) 0.03439(11) Uani d . 1 1 . .
    F F1B 0.60085(4) 0.86517(8) 0.01124(6) 0.0326(2) Uani d . 1 1 . .
    O O1B 0.94076(4) 0.32975(9) -0.08019(6) 0.0230(2) Uani d . 1 1 . .
    O O2B 0.73926(4) -0.04416(9) 0.03639(6) 0.0237(2) Uani d . 1 1 . .
    N N1B 0.96352(4) 0.11287(13) -0.08865(8) 0.0213(3) Uani d . 1 1 . .
    N N2B 0.87671(4) 0.17620(12) -0.10070(8) 0.0222(3) Uani d . 1 1 . .
    N N3B 0.79447(4) 0.11579(11) -0.00106(8) 0.0199(3) Uani d . 1 1 . .
    N N5B 0.70497(4) 0.30083(11) 0.02996(7) 0.0174(2) Uani d . 1 1 . .
    N N6B 0.65872(4) 0.34179(11) 0.05624(7) 0.0167(2) Uani d . 1 1 . .
    C C1B 1.04218(6) 0.16926(15) -0.16134(10) 0.0271(3) Uani d . 1 1 . .
    H H1BA 1.0786 0.1863 -0.1533 0.041 Uiso calc R 1 1 . .
    H H1BB 1.0257 0.2451 -0.1861 0.041 Uiso calc R 1 1 . .
    H H1BC 1.0371 0.0927 -0.1948 0.041 Uiso calc R 1 1 . .
    C C2B 1.01871(5) 0.14349(15) -0.08203(10) 0.0235(3) Uani d . 1 1 . .
    H H2BA 1.0368 0.0697 -0.0562 0.028 Uiso calc R 1 1 . .
    H H2BB 1.0239 0.2214 -0.0487 0.028 Uiso calc R 1 1 . .
    C C3B 0.92797(5) 0.21163(14) -0.08898(9) 0.0182(3) Uani d . 1 1 . .
    C C4B 0.85644(5) 0.04105(14) -0.09711(10) 0.0228(3) Uani d . 1 1 . .
    H H4BA 0.8841 -0.0219 -0.1053 0.027 Uiso calc R 1 1 . .
    H H4BB 0.8301 0.0285 -0.1392 0.027 Uiso calc R 1 1 . .
    C C5B 0.83335(5) 0.01433(14) -0.01783(10) 0.0229(3) Uani d . 1 1 . .
    H H5BA 0.8174 -0.0730 -0.0185 0.028 Uiso calc R 1 1 . .
    H H5BB 0.8605 0.0152 0.0236 0.028 Uiso calc R 1 1 . .
    C C6B 0.81405(5) 0.25202(13) -0.00562(9) 0.0196(3) Uani d . 1 1 . .
    H H6BA 0.8405 0.2667 0.0361 0.024 Uiso calc R 1 1 . .
    H H6BB 0.7861 0.3146 0.0018 0.024 Uiso calc R 1 1 . .
    C C7B 0.83678(5) 0.27468(14) -0.08610(9) 0.0220(3) Uani d . 1 1 . .
    H H7BA 0.8095 0.2687 -0.1273 0.026 Uiso calc R 1 1 . .
    H H7BB 0.8516 0.3633 -0.0879 0.026 Uiso calc R 1 1 . .
    C C8B 0.74869(5) 0.07474(14) 0.02659(8) 0.0180(3) Uani d . 1 1 . .
    C C9B 0.70686(5) 0.17059(13) 0.04625(8) 0.0166(3) Uani d . 1 1 . .
    C C10B 0.66187(5) 0.12823(13) 0.08232(8) 0.0174(3) Uani d . 1 1 . .
    H H10B 0.6543 0.0423 0.0988 0.021 Uiso calc R 1 1 . .
    C C11B 0.63125(5) 0.23920(13) 0.08848(8) 0.0161(3) Uani d . 1 1 . .
    C C12B 0.58012(5) 0.25153(13) 0.12242(8) 0.0166(3) Uani d . 1 1 . .
    C C13B 0.54518(5) 0.14584(14) 0.11289(9) 0.0193(3) Uani d . 1 1 . .
    H H13B 0.5544 0.0715 0.0839 0.023 Uiso calc R 1 1 . .
    C C14B 0.49710(5) 0.14973(15) 0.14575(9) 0.0220(3) Uani d . 1 1 . .
    H H14B 0.4742 0.0789 0.1388 0.026 Uiso calc R 1 1 . .
    C C15B 0.48342(5) 0.26067(15) 0.18924(9) 0.0218(3) Uani d . 1 1 . .
    C C16B 0.51731(5) 0.36627(14) 0.20055(9) 0.0208(3) Uani d . 1 1 . .
    H H16B 0.5079 0.4397 0.2302 0.025 Uiso calc R 1 1 . .
    C C17B 0.56554(5) 0.36181(14) 0.16724(8) 0.0186(3) Uani d . 1 1 . .
    H H17B 0.5884 0.4327 0.1748 0.022 Uiso calc R 1 1 . .
    C C18B 0.64400(5) 0.47767(13) 0.04455(8) 0.0173(3) Uani d . 1 1 . .
    C C19B 0.59651(5) 0.50670(14) 0.00656(8) 0.0192(3) Uani d . 1 1 . .
    H H19B 0.5747 0.4383 -0.0111 0.023 Uiso calc R 1 1 . .
    C C20B 0.58200(6) 0.63773(14) -0.00470(9) 0.0210(3) Uani d . 1 1 . .
    H H20B 0.5504 0.6593 -0.0300 0.025 Uiso calc R 1 1 . .
    C C21B 0.61547(6) 0.73578(14) 0.02250(9) 0.0222(3) Uani d . 1 1 . .
    C C22B 0.66303(6) 0.71025(14) 0.05946(10) 0.0234(3) Uani d . 1 1 . .
    H H22B 0.6848 0.7793 0.0764 0.028 Uiso calc R 1 1 . .
    C C23B 0.67749(5) 0.57786(14) 0.07056(9) 0.0211(3) Uani d . 1 1 . .
    H H23B 0.7093 0.5568 0.0952 0.025 Uiso calc R 1 1 . .
    H H1NB 0.9560(7) 0.0304(19) -0.1012(11) 0.037(5) Uiso d . 1 1 . .
    H H1NA -0.0598(6) 0.9674(18) 0.3909(11) 0.031(5) Uiso d . 1 1 . .
loop_
    _atom_site_aniso_label
    _atom_site_aniso_U_11
    _atom_site_aniso_U_22
    _atom_site_aniso_U_33
    _atom_site_aniso_U_12
    _atom_site_aniso_U_13
    _atom_site_aniso_U_23
    Cl1A 0.01670(16) 0.0423(2) 0.0281(2) -0.00334(15) 0.00719(14) -0.00694(17)
    F1A 0.0486(6) 0.0157(4) 0.0380(6) 0.0015(4) 0.0038(5) -0.0045(4)
    O1A 0.0210(5) 0.0150(5) 0.0373(7) -0.0009(4) 0.0058(4) -0.0010(4)
    O2A 0.0237(5) 0.0162(5) 0.0360(7) -0.0031(4) 0.0100(5) -0.0043(4)
    N1A 0.0181(6) 0.0151(6) 0.0493(9) -0.0013(5) 0.0071(6) -0.0041(6)
    N2A 0.0178(5) 0.0130(6) 0.0295(7) 0.0008(4) 0.0052(5) -0.0032(5)
    N3A 0.0177(5) 0.0143(6) 0.0259(7) 0.0007(4) 0.0046(5) -0.0026(5)
    N4A 0.0163(5) 0.0180(6) 0.0194(6) 0.0021(4) 0.0050(4) -0.0005(5)
    N5A 0.0158(5) 0.0139(5) 0.0196(6) 0.0010(4) 0.0039(4) 0.0001(5)
    C1A 0.0239(8) 0.0342(9) 0.0459(11) -0.0022(7) 0.0011(7) 0.0059(8)
    C2A 0.0165(6) 0.0198(7) 0.0449(10) 0.0001(5) 0.0057(6) -0.0017(7)
    C3A 0.0201(6) 0.0179(7) 0.0222(8) 0.0001(5) 0.0049(5) 0.0005(6)
    C4A 0.0206(6) 0.0147(7) 0.0291(8) -0.0003(5) 0.0061(6) -0.0035(6)
    C5A 0.0207(6) 0.0153(7) 0.0287(8) 0.0025(5) 0.0060(6) 0.0013(6)
    C6A 0.0185(6) 0.0197(7) 0.0342(9) -0.0014(5) 0.0033(6) -0.0093(6)
    C7A 0.0190(6) 0.0133(7) 0.0357(9) 0.0005(5) 0.0035(6) -0.0010(6)
    C8A 0.0193(6) 0.0171(7) 0.0191(7) -0.0002(5) 0.0062(5) 0.0009(5)
    C9A 0.0175(6) 0.0156(6) 0.0181(7) -0.0006(5) 0.0029(5) -0.0005(5)
    C10A 0.0163(6) 0.0149(6) 0.0215(7) -0.0006(5) 0.0013(5) 0.0000(5)
    C11A 0.0155(6) 0.0164(7) 0.0174(7) -0.0002(5) 0.0007(5) 0.0015(5)
    C12A 0.0139(6) 0.0180(7) 0.0169(7) -0.0004(5) 0.0005(5) -0.0031(5)
    C13A 0.0165(6) 0.0181(7) 0.0214(7) 0.0007(5) 0.0004(5) 0.0001(5)
    C14A 0.0205(6) 0.0217(7) 0.0202(7) -0.0038(5) 0.0020(5) 0.0005(6)
    C15A 0.0156(6) 0.0258(8) 0.0192(7) -0.0017(5) 0.0032(5) -0.0059(6)
    C16A 0.0168(6) 0.0221(7) 0.0201(7) 0.0038(5) -0.0009(5) -0.0047(6)
    C17A 0.0181(6) 0.0176(7) 0.0190(7) 0.0004(5) 0.0001(5) -0.0013(5)
    C18A 0.0155(6) 0.0142(6) 0.0218(7) 0.0012(5) 0.0018(5) -0.0007(5)
    C19A 0.0180(6) 0.0187(7) 0.0222(8) -0.0001(5) 0.0025(5) 0.0013(6)
    C20A 0.0246(7) 0.0226(8) 0.0226(8) 0.0016(6) 0.0039(6) -0.0045(6)
    C21A 0.0279(7) 0.0138(7) 0.0285(8) 0.0032(5) 0.0009(6) -0.0029(6)
    C22A 0.0304(8) 0.0176(7) 0.0262(8) -0.0011(6) 0.0018(6) 0.0039(6)
    C23A 0.0254(7) 0.0195(7) 0.0201(7) 0.0016(6) 0.0032(6) 0.0002(6)
    Cl1B 0.01845(17) 0.0472(3) 0.0382(2) 0.00217(16) 0.00826(16) 0.00418(19)
    F1B 0.0402(5) 0.0137(4) 0.0440(6) 0.0057(4) 0.0045(4) 0.0028(4)
    O1B 0.0241(5) 0.0147(5) 0.0304(6) -0.0019(4) 0.0043(4) -0.0015(4)
    O2B 0.0249(5) 0.0134(5) 0.0333(6) -0.0005(4) 0.0083(4) 0.0037(4)
    N1B 0.0179(5) 0.0151(6) 0.0310(7) -0.0002(5) 0.0020(5) -0.0007(5)
    N2B 0.0184(5) 0.0155(6) 0.0334(7) 0.0004(4) 0.0081(5) 0.0000(5)
    N3B 0.0202(5) 0.0117(5) 0.0284(7) 0.0006(4) 0.0063(5) 0.0009(5)
    N5B 0.0153(5) 0.0164(6) 0.0209(6) 0.0015(4) 0.0039(4) 0.0007(5)
    N6B 0.0165(5) 0.0133(5) 0.0205(6) -0.0005(4) 0.0034(4) 0.0010(5)
    C1B 0.0245(7) 0.0225(8) 0.0346(9) -0.0032(6) 0.0048(6) 0.0009(7)
    C2B 0.0189(6) 0.0209(7) 0.0306(9) 0.0006(5) -0.0021(6) -0.0004(6)
    C3B 0.0208(6) 0.0161(7) 0.0181(7) -0.0004(5) 0.0038(5) 0.0009(5)
    C4B 0.0178(6) 0.0162(7) 0.0346(9) -0.0010(5) 0.0039(6) -0.0057(6)
    C5B 0.0189(6) 0.0136(7) 0.0368(9) 0.0025(5) 0.0057(6) 0.0019(6)
    C6B 0.0185(6) 0.0145(7) 0.0259(8) -0.0006(5) 0.0026(6) -0.0019(6)
    C7B 0.0195(6) 0.0163(7) 0.0304(8) 0.0031(5) 0.0053(6) 0.0037(6)
    C8B 0.0194(6) 0.0170(7) 0.0176(7) -0.0006(5) 0.0014(5) 0.0004(5)
    C9B 0.0173(6) 0.0151(6) 0.0174(7) -0.0002(5) 0.0014(5) 0.0000(5)
    C10B 0.0200(6) 0.0146(6) 0.0177(7) -0.0008(5) 0.0029(5) 0.0010(5)
    C11B 0.0183(6) 0.0145(6) 0.0156(7) -0.0015(5) 0.0016(5) 0.0006(5)
    C12B 0.0172(6) 0.0170(7) 0.0156(7) 0.0013(5) 0.0005(5) 0.0026(5)
    C13B 0.0222(7) 0.0165(7) 0.0191(7) -0.0002(5) 0.0006(5) 0.0008(5)
    C14B 0.0186(6) 0.0226(7) 0.0246(8) -0.0038(5) -0.0017(6) 0.0049(6)
    C15B 0.0158(6) 0.0282(8) 0.0214(7) 0.0024(5) 0.0025(5) 0.0070(6)
    C16B 0.0217(6) 0.0216(7) 0.0191(7) 0.0047(5) 0.0020(5) 0.0008(6)
    C17B 0.0204(6) 0.0176(7) 0.0177(7) 0.0003(5) 0.0005(5) 0.0016(5)
    C18B 0.0206(6) 0.0132(6) 0.0183(7) 0.0006(5) 0.0045(5) 0.0012(5)
    C19B 0.0225(6) 0.0175(7) 0.0176(7) 0.0011(5) 0.0030(5) -0.0008(5)
    C20B 0.0240(7) 0.0203(7) 0.0191(7) 0.0032(6) 0.0038(6) 0.0017(6)
    C21B 0.0301(8) 0.0131(7) 0.0241(8) 0.0042(5) 0.0080(6) 0.0013(6)
    C22B 0.0257(7) 0.0142(7) 0.0309(9) -0.0038(5) 0.0061(6) -0.0014(6)
    C23B 0.0197(6) 0.0197(7) 0.0242(8) -0.0024(5) 0.0036(6) 0.0015(6)
_geom_special_details
;
All e.s.d.'s (except the e.s.d. in the dihedral angle between two l.s. planes)
are estimated using the full covariance matrix. The cell e.s.d.'s are taken
into account individually in the estimation of e.s.d.'s in distances, angles
and torsion angles; correlations between e.s.d.'s in cell parameters are only
used when they are defined by crystal symmetry. An approximate (isotropic)
treatment of cell e.s.d.'s is used for estimating e.s.d.'s involving l.s.
planes.
;
loop_
    _geom_bond_atom_site_label_1
    _geom_bond_atom_site_label_2
    _geom_bond_site_symmetry_2
    _geom_bond_distance
    _geom_bond_publ_flag
    Cl1A C15A . 1.7422(14) ?
    F1A C21A . 1.3626(16) ?
    O1A C3A . 1.2426(16) ?
    O2A C8A . 1.2305(16) ?
    N1A C3A . 1.3546(18) ?
    N1A C2A . 1.4687(18) ?
    N1A H1NA . 0.905(18) ?
    N2A C3A . 1.3737(17) ?
    N2A C7A . 1.4545(17) ?
    N2A C4A . 1.4616(18) ?
    N3A C8A . 1.3594(17) ?
    N3A C6A . 1.4622(18) ?
    N3A C5A . 1.4668(17) ?
    N4A C9A . 1.3380(17) ?
    N4A N5A . 1.3616(15) ?
    N5A C11A . 1.3757(16) ?
    N5A C18A . 1.4304(17) ?
    C1A C2A . 1.510(2) ?
    C1A H1AA . 0.9600 ?
    C1A H1AB . 0.9600 ?
    C1A H1AC . 0.9600 ?
    C2A H2AA . 0.9700 ?
    C2A H2AB . 0.9700 ?
    C4A C5A . 1.517(2) ?
    C4A H4AA . 0.9700 ?
    C4A H4AB . 0.9700 ?
    C5A H5AA . 0.9700 ?
    C5A H5AB . 0.9700 ?
    C6A C7A . 1.514(2) ?
    C6A H6AA . 0.9700 ?
    C6A H6AB . 0.9700 ?
    C7A H7AA . 0.9700 ?
    C7A H7AB . 0.9700 ?
    C8A C9A . 1.4987(19) ?
    C9A C10A . 1.4039(18) ?
    C10A C11A . 1.3747(18) ?
    C10A H10A . 0.9300 ?
    C11A C12A . 1.4687(18) ?
    C12A C17A . 1.3992(18) ?
    C12A C13A . 1.4003(19) ?
    C13A C14A . 1.3887(19) ?
    C13A H13A . 0.9300 ?
    C14A C15A . 1.379(2) ?
    C14A H14A . 0.9300 ?
    C15A C16A . 1.388(2) ?
    C16A C17A . 1.3844(19) ?
    C16A H16A . 0.9300 ?
    C17A H17A . 0.9300 ?
    C18A C19A . 1.387(2) ?
    C18A C23A . 1.390(2) ?
    C19A C20A . 1.384(2) ?
    C19A H19A . 0.9300 ?
    C20A C21A . 1.379(2) ?
    C20A H20A . 0.9300 ?
    C21A C22A . 1.375(2) ?
    C22A C23A . 1.384(2) ?
    C22A H22A . 0.9300 ?
    C23A H23A . 0.9300 ?
    Cl1B C15B . 1.7398(14) ?
    F1B C21B . 1.3648(16) ?
    O1B C3B . 1.2391(16) ?
    O2B C8B . 1.2320(16) ?
    N1B C3B . 1.3524(18) ?
    N1B C2B . 1.4594(18) ?
    N1B H1NB . 0.876(18) ?
    N2B C3B . 1.3783(18) ?
    N2B C4B . 1.4578(18) ?
    N2B C7B . 1.4587(17) ?
    N3B C8B . 1.3556(17) ?
    N3B C6B . 1.4626(17) ?
    N3B C5B . 1.4681(17) ?
    N5B C9B . 1.3377(17) ?
    N5B N6B . 1.3577(15) ?
    N6B C11B . 1.3775(16) ?
    N6B C18B . 1.4287(17) ?
    C1B C2B . 1.516(2) ?
    C1B H1BA . 0.9600 ?
    C1B H1BB . 0.9600 ?
    C1B H1BC . 0.9600 ?
    C2B H2BA . 0.9700 ?
    C2B H2BB . 0.9700 ?
    C4B C5B . 1.513(2) ?
    C4B H4BA . 0.9700 ?
    C4B H4BB . 0.9700 ?
    C5B H5BA . 0.9700 ?
    C5B H5BB . 0.9700 ?
    C6B C7B . 1.521(2) ?
    C6B H6BA . 0.9700 ?
    C6B H6BB . 0.9700 ?
    C7B H7BA . 0.9700 ?
    C7B H7BB . 0.9700 ?
    C8B C9B . 1.4965(19) ?
    C9B C10B . 1.4026(18) ?
    C10B C11B . 1.3742(18) ?
    C10B H10B . 0.9300 ?
    C11B C12B . 1.4691(19) ?
    C12B C13B . 1.3989(19) ?
    C12B C17B . 1.4026(19) ?
    C13B C14B . 1.3840(19) ?
    C13B H13B . 0.9300 ?
    C14B C15B . 1.389(2) ?
    C14B H14B . 0.9300 ?
    C15B C16B . 1.384(2) ?
    C16B C17B . 1.3909(19) ?
    C16B H16B . 0.9300 ?
    C17B H17B . 0.9300 ?
    C18B C23B . 1.3864(19) ?
    C18B C19B . 1.3909(19) ?
    C19B C20B . 1.3798(19) ?
    C19B H19B . 0.9300 ?
    C20B C21B . 1.377(2) ?
    C20B H20B . 0.9300 ?
    C21B C22B . 1.378(2) ?
    C22B C23B . 1.392(2) ?
    C22B H22B . 0.9300 ?
    C23B H23B . 0.9300 ?
loop_
    _geom_angle_atom_site_label_1
    _geom_angle_atom_site_label_2
    _geom_angle_atom_site_label_3
    _geom_angle_site_symmetry_1
    _geom_angle_site_symmetry_3
    _geom_angle
    _geom_angle_publ_flag
    C3A N1A C2A . . 121.10(12) ?
    C3A N1A H1NA . . 120.9(10) ?
    C2A N1A H1NA . . 118.0(10) ?
    C3A N2A C7A . . 118.12(11) ?
    C3A N2A C4A . . 125.84(11) ?
    C7A N2A C4A . . 113.01(11) ?
    C8A N3A C6A . . 127.31(11) ?
    C8A N3A C5A . . 118.63(11) ?
    C6A N3A C5A . . 112.94(11) ?
    C9A N4A N5A . . 104.83(10) ?
    N4A N5A C11A . . 111.89(10) ?
    N4A N5A C18A . . 118.09(10) ?
    C11A N5A C18A . . 129.52(11) ?
    C2A C1A H1AA . . 109.5 ?
    C2A C1A H1AB . . 109.5 ?
    H1AA C1A H1AB . . 109.5 ?
    C2A C1A H1AC . . 109.5 ?
    H1AA C1A H1AC . . 109.5 ?
    H1AB C1A H1AC . . 109.5 ?
    N1A C2A C1A . . 111.88(14) ?
    N1A C2A H2AA . . 109.2 ?
    C1A C2A H2AA . . 109.2 ?
    N1A C2A H2AB . . 109.2 ?
    C1A C2A H2AB . . 109.2 ?
    H2AA C2A H2AB . . 107.9 ?
    O1A C3A N1A . . 121.59(13) ?
    O1A C3A N2A . . 120.62(12) ?
    N1A C3A N2A . . 117.73(12) ?
    N2A C4A C5A . . 110.06(12) ?
    N2A C4A H4AA . . 109.6 ?
    C5A C4A H4AA . . 109.6 ?
    N2A C4A H4AB . . 109.6 ?
    C5A C4A H4AB . . 109.6 ?
    H4AA C4A H4AB . . 108.2 ?
    N3A C5A C4A . . 111.63(11) ?
    N3A C5A H5AA . . 109.3 ?
    C4A C5A H5AA . . 109.3 ?
    N3A C5A H5AB . . 109.3 ?
    C4A C5A H5AB . . 109.3 ?
    H5AA C5A H5AB . . 108.0 ?
    N3A C6A C7A . . 110.01(12) ?
    N3A C6A H6AA . . 109.7 ?
    C7A C6A H6AA . . 109.7 ?
    N3A C6A H6AB . . 109.7 ?
    C7A C6A H6AB . . 109.7 ?
    H6AA C6A H6AB . . 108.2 ?
    N2A C7A C6A . . 110.62(12) ?
    N2A C7A H7AA . . 109.5 ?
    C6A C7A H7AA . . 109.5 ?
    N2A C7A H7AB . . 109.5 ?
    C6A C7A H7AB . . 109.5 ?
    H7AA C7A H7AB . . 108.1 ?
    O2A C8A N3A . . 121.94(12) ?
    O2A C8A C9A . . 116.71(12) ?
    N3A C8A C9A . . 121.23(12) ?
    N4A C9A C10A . . 111.35(12) ?
    N4A C9A C8A . . 128.32(12) ?
    C10A C9A C8A . . 120.18(12) ?
    C11A C10A C9A . . 105.85(12) ?
    C11A C10A H10A . . 127.1 ?
    C9A C10A H10A . . 127.1 ?
    C10A C11A N5A . . 106.06(11) ?
    C10A C11A C12A . . 126.99(12) ?
    N5A C11A C12A . . 126.95(12) ?
    C17A C12A C13A . . 118.81(12) ?
    C17A C12A C11A . . 123.71(12) ?
    C13A C12A C11A . . 117.43(12) ?
    C14A C13A C12A . . 121.02(13) ?
    C14A C13A H13A . . 119.5 ?
    C12A C13A H13A . . 119.5 ?
    C15A C14A C13A . . 118.70(13) ?
    C15A C14A H14A . . 120.7 ?
    C13A C14A H14A . . 120.7 ?
    C14A C15A C16A . . 121.69(13) ?
    C14A C15A Cl1A . . 119.34(11) ?
    C16A C15A Cl1A . . 118.97(11) ?
    C17A C16A C15A . . 119.32(13) ?
    C17A C16A H16A . . 120.3 ?
    C15A C16A H16A . . 120.3 ?
    C16A C17A C12A . . 120.42(13) ?
    C16A C17A H17A . . 119.8 ?
    C12A C17A H17A . . 119.8 ?
    C19A C18A C23A . . 121.06(13) ?
    C19A C18A N5A . . 120.32(12) ?
    C23A C18A N5A . . 118.57(13) ?
    C20A C19A C18A . . 119.38(13) ?
    C20A C19A H19A . . 120.3 ?
    C18A C19A H19A . . 120.3 ?
    C21A C20A C19A . . 118.48(14) ?
    C21A C20A H20A . . 120.8 ?
    C19A C20A H20A . . 120.8 ?
    F1A C21A C22A . . 118.73(13) ?
    F1A C21A C20A . . 118.11(14) ?
    C22A C21A C20A . . 123.16(13) ?
    C21A C22A C23A . . 118.17(14) ?
    C21A C22A H22A . . 120.9 ?
    C23A C22A H22A . . 120.9 ?
    C22A C23A C18A . . 119.71(14) ?
    C22A C23A H23A . . 120.1 ?
    C18A C23A H23A . . 120.1 ?
    C3B N1B C2B . . 120.51(12) ?
    C3B N1B H1NB . . 123.3(12) ?
    C2B N1B H1NB . . 115.2(11) ?
    C3B N2B C4B . . 125.43(12) ?
    C3B N2B C7B . . 118.94(12) ?
    C4B N2B C7B . . 111.50(11) ?
    C8B N3B C6B . . 127.76(11) ?
    C8B N3B C5B . . 118.09(11) ?
    C6B N3B C5B . . 113.46(11) ?
    C9B N5B N6B . . 104.71(10) ?
    N5B N6B C11B . . 112.29(10) ?
    N5B N6B C18B . . 118.53(10) ?
    C11B N6B C18B . . 129.11(11) ?
    C2B C1B H1BA . . 109.5 ?
    C2B C1B H1BB . . 109.5 ?
    H1BA C1B H1BB . . 109.5 ?
    C2B C1B H1BC . . 109.5 ?
    H1BA C1B H1BC . . 109.5 ?
    H1BB C1B H1BC . . 109.5 ?
    N1B C2B C1B . . 113.35(13) ?
    N1B C2B H2BA . . 108.9 ?
    C1B C2B H2BA . . 108.9 ?
    N1B C2B H2BB . . 108.9 ?
    C1B C2B H2BB . . 108.9 ?
    H2BA C2B H2BB . . 107.7 ?
    O1B C3B N1B . . 121.64(13) ?
    O1B C3B N2B . . 120.95(12) ?
    N1B C3B N2B . . 117.40(12) ?
    N2B C4B C5B . . 111.00(12) ?
    N2B C4B H4BA . . 109.4 ?
    C5B C4B H4BA . . 109.4 ?
    N2B C4B H4BB . . 109.4 ?
    C5B C4B H4BB . . 109.4 ?
    H4BA C4B H4BB . . 108.0 ?
    N3B C5B C4B . . 110.34(12) ?
    N3B C5B H5BA . . 109.6 ?
    C4B C5B H5BA . . 109.6 ?
    N3B C5B H5BB . . 109.6 ?
    C4B C5B H5BB . . 109.6 ?
    H5BA C5B H5BB . . 108.1 ?
    N3B C6B C7B . . 109.60(11) ?
    N3B C6B H6BA . . 109.8 ?
    C7B C6B H6BA . . 109.8 ?
    N3B C6B H6BB . . 109.8 ?
    C7B C6B H6BB . . 109.8 ?
    H6BA C6B H6BB . . 108.2 ?
    N2B C7B C6B . . 110.71(12) ?
    N2B C7B H7BA . . 109.5 ?
    C6B C7B H7BA . . 109.5 ?
    N2B C7B H7BB . . 109.5 ?
    C6B C7B H7BB . . 109.5 ?
    H7BA C7B H7BB . . 108.1 ?
    O2B C8B N3B . . 121.49(12) ?
    O2B C8B C9B . . 116.42(12) ?
    N3B C8B C9B . . 122.09(12) ?
    N5B C9B C10B . . 111.27(11) ?
    N5B C9B C8B . . 127.16(12) ?
    C10B C9B C8B . . 121.49(12) ?
    C11B C10B C9B . . 106.16(12) ?
    C11B C10B H10B . . 126.9 ?
    C9B C10B H10B . . 126.9 ?
    C10B C11B N6B . . 105.56(11) ?
    C10B C11B C12B . . 129.01(12) ?
    N6B C11B C12B . . 125.42(12) ?
    C13B C12B C17B . . 118.31(12) ?
    C13B C12B C11B . . 118.60(12) ?
    C17B C12B C11B . . 123.02(12) ?
    C14B C13B C12B . . 121.29(13) ?
    C14B C13B H13B . . 119.4 ?
    C12B C13B H13B . . 119.4 ?
    C13B C14B C15B . . 119.26(13) ?
    C13B C14B H14B . . 120.4 ?
    C15B C14B H14B . . 120.4 ?
    C16B C15B C14B . . 120.90(13) ?
    C16B C15B Cl1B . . 119.79(11) ?
    C14B C15B Cl1B . . 119.30(11) ?
    C15B C16B C17B . . 119.54(13) ?
    C15B C16B H16B . . 120.2 ?
    C17B C16B H16B . . 120.2 ?
    C16B C17B C12B . . 120.70(13) ?
    C16B C17B H17B . . 119.6 ?
    C12B C17B H17B . . 119.6 ?
    C23B C18B C19B . . 121.34(13) ?
    C23B C18B N6B . . 119.42(12) ?
    C19B C18B N6B . . 119.24(12) ?
    C20B C19B C18B . . 119.52(13) ?
    C20B C19B H19B . . 120.2 ?
    C18B C19B H19B . . 120.2 ?
    C21B C20B C19B . . 118.27(13) ?
    C21B C20B H20B . . 120.9 ?
    C19B C20B H20B . . 120.9 ?
    F1B C21B C20B . . 117.97(13) ?
    F1B C21B C22B . . 118.45(13) ?
    C20B C21B C22B . . 123.57(13) ?
    C21B C22B C23B . . 117.88(13) ?
    C21B C22B H22B . . 121.1 ?
    C23B C22B H22B . . 121.1 ?
    C18B C23B C22B . . 119.40(13) ?
    C18B C23B H23B . . 120.3 ?
    C22B C23B H23B . . 120.3 ?
loop_
    _geom_torsion_atom_site_label_1
    _geom_torsion_atom_site_label_2
    _geom_torsion_atom_site_label_3
    _geom_torsion_atom_site_label_4
    _geom_torsion_site_symmetry_1
    _geom_torsion_site_symmetry_2
    _geom_torsion_site_symmetry_3
    _geom_torsion_site_symmetry_4
    _geom_torsion
    _geom_torsion_publ_flag
    C9A N4A N5A C11A . . . . -0.53(15) ?
    C9A N4A N5A C18A . . . . -173.20(12) ?
    C3A N1A C2A C1A . . . . 101.53(17) ?
    C2A N1A C3A O1A . . . . 1.5(2) ?
    C2A N1A C3A N2A . . . . 178.95(14) ?
    C7A N2A C3A O1A . . . . -7.4(2) ?
    C4A N2A C3A O1A . . . . -166.25(14) ?
    C7A N2A C3A N1A . . . . 175.14(14) ?
    C4A N2A C3A N1A . . . . 16.3(2) ?
    C3A N2A C4A C5A . . . . -144.92(14) ?
    C7A N2A C4A C5A . . . . 55.31(16) ?
    C8A N3A C5A C4A . . . . -137.14(13) ?
    C6A N3A C5A C4A . . . . 54.07(17) ?
    N2A C4A C5A N3A . . . . -52.52(16) ?
    C8A N3A C6A C7A . . . . 137.43(14) ?
    C5A N3A C6A C7A . . . . -54.96(16) ?
    C3A N2A C7A C6A . . . . 141.13(14) ?
    C4A N2A C7A C6A . . . . -57.39(16) ?
    N3A C6A C7A N2A . . . . 55.63(16) ?
    C6A N3A C8A O2A . . . . 178.21(14) ?
    C5A N3A C8A O2A . . . . 11.2(2) ?
    C6A N3A C8A C9A . . . . 2.3(2) ?
    C5A N3A C8A C9A . . . . -164.64(13) ?
    N5A N4A C9A C10A . . . . -0.47(15) ?
    N5A N4A C9A C8A . . . . 175.10(14) ?
    O2A C8A C9A N4A . . . . 164.53(14) ?
    N3A C8A C9A N4A . . . . -19.4(2) ?
    O2A C8A C9A C10A . . . . -20.3(2) ?
    N3A C8A C9A C10A . . . . 155.83(14) ?
    N4A C9A C10A C11A . . . . 1.27(16) ?
    C8A C9A C10A C11A . . . . -174.71(13) ?
    C9A C10A C11A N5A . . . . -1.50(15) ?
    C9A C10A C11A C12A . . . . 178.44(13) ?
    N4A N5A C11A C10A . . . . 1.31(15) ?
    C18A N5A C11A C10A . . . . 172.92(13) ?
    N4A N5A C11A C12A . . . . -178.62(13) ?
    C18A N5A C11A C12A . . . . -7.0(2) ?
    C10A C11A C12A C17A . . . . 142.40(15) ?
    N5A C11A C12A C17A . . . . -37.7(2) ?
    C10A C11A C12A C13A . . . . -34.7(2) ?
    N5A C11A C12A C13A . . . . 145.25(14) ?
    C17A C12A C13A C14A . . . . -1.6(2) ?
    C11A C12A C13A C14A . . . . 175.65(13) ?
    C12A C13A C14A C15A . . . . 0.1(2) ?
    C13A C14A C15A C16A . . . . 1.8(2) ?
    C13A C14A C15A Cl1A . . . . -177.81(11) ?
    C14A C15A C16A C17A . . . . -2.2(2) ?
    Cl1A C15A C16A C17A . . . . 177.41(11) ?
    C15A C16A C17A C12A . . . . 0.7(2) ?
    C13A C12A C17A C16A . . . . 1.2(2) ?
    C11A C12A C17A C16A . . . . -175.88(13) ?
    N4A N5A C18A C19A . . . . 131.60(13) ?
    C11A N5A C18A C19A . . . . -39.6(2) ?
    N4A N5A C18A C23A . . . . -46.05(17) ?
    C11A N5A C18A C23A . . . . 142.78(14) ?
    C23A C18A C19A C20A . . . . -2.0(2) ?
    N5A C18A C19A C20A . . . . -179.56(12) ?
    C18A C19A C20A C21A . . . . 2.0(2) ?
    C19A C20A C21A F1A . . . . 178.53(13) ?
    C19A C20A C21A C22A . . . . -0.5(2) ?
    F1A C21A C22A C23A . . . . 179.84(13) ?
    C20A C21A C22A C23A . . . . -1.2(2) ?
    C21A C22A C23A C18A . . . . 1.2(2) ?
    C19A C18A C23A C22A . . . . 0.3(2) ?
    N5A C18A C23A C22A . . . . 177.93(13) ?
    C9B N5B N6B C11B . . . . -0.35(15) ?
    C9B N5B N6B C18B . . . . -177.66(12) ?
    C3B N1B C2B C1B . . . . -87.69(17) ?
    C2B N1B C3B O1B . . . . -3.3(2) ?
    C2B N1B C3B N2B . . . . 175.78(13) ?
    C4B N2B C3B O1B . . . . -168.01(14) ?
    C7B N2B C3B O1B . . . . -12.9(2) ?
    C4B N2B C3B N1B . . . . 12.9(2) ?
    C7B N2B C3B N1B . . . . 168.07(13) ?
    C3B N2B C4B C5B . . . . 99.49(16) ?
    C7B N2B C4B C5B . . . . -57.23(16) ?
    C8B N3B C5B C4B . . . . 134.45(13) ?
    C6B N3B C5B C4B . . . . -54.31(16) ?
    N2B C4B C5B N3B . . . . 54.13(16) ?
    C8B N3B C6B C7B . . . . -134.86(14) ?
    C5B N3B C6B C7B . . . . 54.92(16) ?
    C3B N2B C7B C6B . . . . -100.30(15) ?
    C4B N2B C7B C6B . . . . 58.10(16) ?
    N3B C6B C7B N2B . . . . -55.80(15) ?
    C6B N3B C8B O2B . . . . -170.97(14) ?
    C5B N3B C8B O2B . . . . -1.1(2) ?
    C6B N3B C8B C9B . . . . 9.5(2) ?
    C5B N3B C8B C9B . . . . 179.32(13) ?
    N6B N5B C9B C10B . . . . 0.39(15) ?
    N6B N5B C9B C8B . . . . 177.27(13) ?
    O2B C8B C9B N5B . . . . -169.57(14) ?
    N3B C8B C9B N5B . . . . 10.0(2) ?
    O2B C8B C9B C10B . . . . 7.0(2) ?
    N3B C8B C9B C10B . . . . -173.42(13) ?
    N5B C9B C10B C11B . . . . -0.30(16) ?
    C8B C9B C10B C11B . . . . -177.38(12) ?
    C9B C10B C11B N6B . . . . 0.07(15) ?
    C9B C10B C11B C12B . . . . -179.32(14) ?
    N5B N6B C11B C10B . . . . 0.17(16) ?
    C18B N6B C11B C10B . . . . 177.12(13) ?
    N5B N6B C11B C12B . . . . 179.59(13) ?
    C18B N6B C11B C12B . . . . -3.5(2) ?
    C10B C11B C12B C13B . . . . -35.6(2) ?
    N6B C11B C12B C13B . . . . 145.11(14) ?
    C10B C11B C12B C17B . . . . 141.27(15) ?
    N6B C11B C12B C17B . . . . -38.0(2) ?
    C17B C12B C13B C14B . . . . 0.8(2) ?
    C11B C12B C13B C14B . . . . 177.84(13) ?
    C12B C13B C14B C15B . . . . -0.2(2) ?
    C13B C14B C15B C16B . . . . -0.5(2) ?
    C13B C14B C15B Cl1B . . . . 179.17(11) ?
    C14B C15B C16B C17B . . . . 0.6(2) ?
    Cl1B C15B C16B C17B . . . . -179.05(11) ?
    C15B C16B C17B C12B . . . . 0.0(2) ?
    C13B C12B C17B C16B . . . . -0.7(2) ?
    C11B C12B C17B C16B . . . . -177.58(13) ?
    N5B N6B C18B C23B . . . . -53.26(18) ?
    C11B N6B C18B C23B . . . . 129.96(15) ?
    N5B N6B C18B C19B . . . . 126.13(14) ?
    C11B N6B C18B C19B . . . . -50.7(2) ?
    C23B C18B C19B C20B . . . . -0.8(2) ?
    N6B C18B C19B C20B . . . . 179.81(12) ?
    C18B C19B C20B C21B . . . . -0.1(2) ?
    C19B C20B C21B F1B . . . . -179.93(13) ?
    C19B C20B C21B C22B . . . . 0.9(2) ?
    F1B C21B C22B C23B . . . . -179.99(13) ?
    C20B C21B C22B C23B . . . . -0.8(2) ?
    C19B C18B C23B C22B . . . . 0.9(2) ?
    N6B C18B C23B C22B . . . . -179.73(13) ?
    C21B C22B C23B C18B . . . . -0.1(2) ?
loop_
    _geom_hbond_atom_site_label_D
    _geom_hbond_atom_site_label_H
    _geom_hbond_atom_site_label_A
    _geom_hbond_site_symmetry_A
    _geom_hbond_distance_DH
    _geom_hbond_distance_HA
    _geom_hbond_distance_DA
    _geom_hbond_angle_DHA
    _geom_hbond_publ_flag
    N1B H1NB O1A 4_665 0.876(18) 2.060(19) 2.9284(16) 171.1(16) yes
    N1A H1NA O1B 4_476 0.905(18) 2.096(18) 2.9667(16) 161.1(15) yes
    C4A H4AA O1B 2_655 0.97 2.55 3.4393(19) 152 yes
    C4A H4AB O1B 4_476 0.97 2.49 3.4466(17) 168 yes
    C6A H6AA N4A . 0.97 2.18 2.9468(17) 135 yes
    C13A H13A F1A 1_565 0.93 2.52 3.4330(16) 166 yes
    C4B H4BA O1A 4_665 0.97 2.31 3.2757(17) 175 yes
    C22A H22A O2A 1_545 0.93 2.41 3.3167(18) 164 yes
    C22B H22B O2B 1_565 0.93 2.38 3.1927(18) 146 yes
    C23A H23A O2B 2_655 0.93 2.47 3.2482(18) 141 yes
    C6B H6BB N5B . 0.97 2.18 2.9505(17) 136 yes
    C7B H7BA Cg1 3_665 0.97 2.59 3.5216(16) 162 yes
    C2A H2AB Cg4 2_555 0.97 2.95 3.5831(15) 124 yes
