# Supplementary material for: 4-{[5-(4-Chloro­phen­yl)-1-(4-fluoro­phen­yl)-1H-pyrazol-3-yl]carbon­yl}-N-ethyl­piperazine-1-carboxamide
Source: Acta Crystallogr Sect E Struct Rep Online. 2011 Jun 18;67(Pt 7):o1747–8. doi: 10.1107/S1600536811023178 (PMC3151813; doi:10.1107/S1600536811023178)
Supplement: Supplementary file 2 [file e-67-o1747-Isup2.hkl]

# 
# h,k,l, Fc-squared, Fo-squared, sigma(Fo-squared) and status flag 
# 
data_I
_shelx_title ' mv2am in P2(1)/c (100K)' 
_shelx_refln_list_code          4 
_shelx_F_calc_maximum      734.59 
_exptl_crystal_F_000      1904.00 
_reflns_d_resolution_high  0.6607 
 
loop_ 
 _symmetry_equiv_pos_as_xyz 
 'x, y, z' 
 '-x, y+1/2, -z+1/2' 
 '-x, -y, -z' 
 'x, -y-1/2, z-1/2' 
 
_cell_length_a    25.8566 
_cell_length_b    10.0475 
_cell_length_c    16.8822 
_cell_angle_alpha  90.000 
_cell_angle_beta   92.525 
_cell_angle_gamma  90.000 
 
_shelx_F_squared_multiplier     1.000 
 
loop_ 
 _refln_index_h 
 _refln_index_k 
 _refln_index_l 
 _refln_F_squared_calc 
 _refln_F_squared_meas 
 _refln_F_squared_sigma 
 _refln_observed_status 
   2   0   0      158.37      219.47     15.41 o 
   3   0   0     1332.59     1348.34     15.50 o 
   4   0   0     8884.56     9456.31     85.29 o 
   5   0   0     2359.53     2296.95     26.05 o 
   6   0   0    18341.95    18303.46    197.66 o 
   7   0   0      184.91      209.45      6.63 o 
   8   0   0      939.68      894.80     14.52 o 
   9   0   0    27240.61    27261.80    205.06 o 
  10   0   0    13133.80    12833.47     96.86 o 
  11   0   0    15767.39    15743.03    117.53 o 
  12   0   0    20053.01    19158.68    151.22 o 
  13   0   0    46745.02    50883.72    353.21 o 
  15   0   0     2309.89     2519.15     30.29 o 
  16   0   0     1837.78     1842.57     24.36 o 
  17   0   0       71.93       75.56      6.05 o 
  18   0   0     2951.81     2907.13     33.73 o 
  19   0   0      533.73      494.58     13.38 o 
  20   0   0      168.67      144.64      9.97 o 
  21   0   0      248.27      221.56     13.35 o 
  22   0   0     3965.66     3766.29     56.29 o 
  23   0   0      447.17      506.36     25.96 o 
  24   0   0     4232.96     4107.06     68.41 o 
  25   0   0       41.93      121.75     14.70 o 
  26   0   0      151.11      177.46     20.09 o 
  27   0   0       70.81       40.22     14.60 o 
  28   0   0      137.99       58.02     16.61 o 
  29   0   0      101.15      110.61     20.77 o 
  30   0   0      585.05      755.02     90.38 o 
  31   0   0      915.84      936.17    100.80 o 
  32   0   0     3062.73     3611.66    172.57 o 
  33   0   0     1399.23     1398.07    109.82 o 
  34   0   0     1372.80     1643.41    120.21 o 
  35   0   0      319.97      363.11     71.59 o 
  36   0   0      434.25      385.66     75.36 o 
  37   0   0      288.50      387.96     75.60 o 
  38   0   0       58.25       53.62     40.85 o 
  39   0   0       97.69       83.18     46.27 o 
   1   1   0    40104.76    38017.41    242.90 o 
   2   1   0      455.98      427.30      5.43 o 
   3   1   0     2033.96     2084.45     15.00 o 
   4   1   0        0.18       -1.19      1.19 o 
   5   1   0     6201.08     6145.49     38.64 o 
   6   1   0       55.11       66.92      2.83 o 
   7   1   0    19863.82    19589.06    109.71 o 
   8   1   0    18553.29    18698.13    101.78 o 
   9   1   0     1593.20     1491.07     13.73 o 
  10   1   0     7655.47     7369.08     42.82 o 
  11   1   0     4097.20     3793.03     26.79 o 
  12   1   0      604.16      708.52      9.40 o 
  13   1   0     1090.52     1264.70     13.07 o 
  14   1   0      290.93      332.50      7.11 o 
  15   1   0     2234.63     2248.97     19.73 o 
  16   1   0      786.60      801.14     13.03 o 
  17   1   0      142.07      153.87      6.48 o 
  18   1   0       23.79       26.38      3.39 o 
  19   1   0      827.13      796.32     12.10 o 
  20   1   0       90.59       91.49      9.05 o 
  21   1   0     5815.55     5801.01     50.40 o 
  22   1   0      185.85      228.82     11.43 o 
  23   1   0      130.27      128.24     11.25 o 
  24   1   0     1595.13     1584.18     31.74 o 
  25   1   0     3809.55     3490.27     54.27 o 
  26   1   0       30.04       50.21      9.79 o 
  27   1   0        9.40       18.50      9.02 o 
  28   1   0        0.05        6.20     11.75 o 
  29   1   0      171.78      237.35     28.82 o 
  30   1   0        0.68        5.19     15.20 o 
  31   1   0       75.82       56.28     18.96 o 
  32   1   0      243.92      222.37     38.70 o 
  33   1   0      163.17       95.34     72.64 o 
  34   1   0        6.32        0.58     27.30 o 
  35   1   0       19.35        9.86     21.91 o 
  36   1   0       68.92       58.00     27.80 o 
  37   1   0      142.65       87.32     32.65 o 
  38   1   0        4.53       38.52     28.91 o 
  39   1   0        8.51       12.94     26.13 o 
   0   2   0   132893.00   128895.20   1147.47 o 
   1   2   0    14649.64    14459.86     88.62 o 
   2   2   0    27177.07    26841.43    154.97 o 
   3   2   0      199.83      203.94      4.38 o 
   4   2   0      710.61      691.84      8.45 o 
   5   2   0      354.90      366.29      5.79 o 
   6   2   0       21.13        5.49      2.05 o 
   7   2   0      921.78      908.40     10.30 o 
   8   2   0     2293.70     2404.91     20.11 o 
   9   2   0       22.74       42.08      3.60 o 
  10   2   0     5847.98     6230.43     43.70 o 
  11   2   0     9139.32     8867.27     54.85 o 
  12   2   0        0.51       -0.66      2.11 o 
  13   2   0     5030.36     5413.89     38.27 o 
  14   2   0     7260.72     7564.88     52.07 o 
  15   2   0     1043.50     1031.67     13.82 o 
  16   2   0       24.98       18.14      3.13 o 
  17   2   0      620.68      569.81     10.69 o 
  18   2   0        4.80        6.94      2.61 o 
  19   2   0     1138.24     1090.98     15.64 o 
  20   2   0     2065.13     1998.31     25.52 o 
  21   2   0     5736.76     5579.88     58.37 o 
  22   2   0     2286.02     2191.43     33.46 o 
  23   2   0      341.67      375.87     17.93 o 
  24   2   0     1110.02     1059.35     31.03 o 
  25   2   0      369.97      379.63     22.78 o 
  26   2   0        0.29        5.68      8.97 o 
  27   2   0      429.66      412.26     29.50 o 
  28   2   0     1242.73     1300.69     46.15 o 
  29   2   0      179.57      148.89     24.00 o 
  30   2   0      586.89      592.47     44.93 o 
  31   2   0     1034.15     1018.71     56.02 o 
  32   2   0     1151.62     1362.59     90.49 o 
  33   2   0     2448.94     2760.16     86.80 o 
  34   2   0     1199.98     1594.49    123.88 o 
  35   2   0       98.45       80.38     63.08 o 
  36   2   0      210.49      236.48     43.71 o 
  37   2   0       87.15       96.00     33.48 o 
  38   2   0       42.49       37.12     26.52 o 
   1   3   0     1038.19     1116.76     11.66 o 
   2   3   0     3217.53     2876.37     22.44 o 
   3   3   0     1824.05     1822.91     16.36 o 
   4   3   0     2478.43     2617.52     21.40 o 
   5   3   0       96.72      114.39      4.54 o 
   6   3   0     2479.61     2578.01     21.44 o 
   7   3   0        9.78        3.57      1.70 o 
   8   3   0      107.15       72.30      3.73 o 
   9   3   0     5562.93     6293.34     44.02 o 
  10   3   0    11104.96    10632.58     68.98 o 
  11   3   0     1045.65      917.23     12.00 o 
  12   3   0     1165.56     1144.93     14.10 o 
  13   3   0      204.10      188.75      6.78 o 
  14   3   0      467.42      456.61      9.13 o 
  15   3   0      623.38      733.99     11.69 o 
  16   3   0      756.30      712.96     11.83 o 
  17   3   0      902.81      839.37     15.15 o 
  18   3   0       49.12       54.74      4.51 o 
  19   3   0     2255.78     2164.42     25.45 o 
  20   3   0      147.12      151.59     10.10 o 
  21   3   0        3.16        4.74      5.06 o 
  22   3   0       53.44       52.69      7.96 o 
  23   3   0     5365.57     5298.56     63.99 o 
  24   3   0      583.81      644.12     25.51 o 
  25   3   0      373.47      347.10     24.82 o 
  26   3   0      103.39      137.50     19.32 o 
  27   3   0       18.28       13.74     12.49 o 
  28   3   0      131.67      108.14     22.02 o 
  29   3   0      363.14      404.13     37.95 o 
  30   3   0      591.68      566.20     56.99 o 
  31   3   0       11.15       18.82     17.05 o 
  32   3   0       46.10       47.68     22.02 o 
  33   3   0        1.93        0.42     16.99 o 
  34   3   0        3.38       11.87     19.08 o 
  35   3   0      171.22      167.62     39.08 o 
  36   3   0      771.85      950.96    125.12 o 
  37   3   0      447.54      553.34     84.57 o 
  38   3   0        2.86       28.09     26.53 o 
   0   4   0        0.74       -2.78      2.78 o 
   1   4   0     2235.10     2474.30     21.69 o 
   2   4   0        1.40       20.45      2.49 o 
   3   4   0     3597.75     3606.86     28.62 o 
   4   4   0       15.99       36.57      3.05 o 
   5   4   0       12.80        3.67      2.05 o 
   6   4   0      304.24      320.48      7.41 o 
   7   4   0       49.50       67.01      3.90 o 
   8   4   0     2462.90     2368.72     20.17 o 
   9   4   0     3850.99     4189.35     31.99 o 
  10   4   0     2360.58     2312.51     21.50 o 
  11   4   0     2349.76     2607.56     23.38 o 
  12   4   0     6087.61     6383.72     45.30 o 
  13   4   0      146.65      133.69      6.33 o 
  14   4   0     1264.09     1362.64     19.54 o 
  15   4   0     3349.83     3264.32     29.91 o 
  16   4   0        9.95        6.19      2.61 o 
  17   4   0       18.63       11.27      3.62 o 
  18   4   0     1448.91     1461.11     23.96 o 
  19   4   0     1812.63     1777.39     32.51 o 
  20   4   0     3278.10     3305.55     47.48 o 
  21   4   0     2583.25     2451.39     38.37 o 
  22   4   0      509.81      483.11     24.40 o 
  23   4   0       27.69       29.86      9.11 o 
  24   4   0      158.50      146.12     15.01 o 
  25   4   0       31.72       30.88     12.85 o 
  26   4   0       53.30       68.79     15.93 o 
  27   4   0       37.26       44.51     15.32 o 
  28   4   0        1.68      -10.92     10.92 o 
  29   4   0        2.89      -11.36     11.93 o 
  30   4   0      530.98      482.00     41.91 o 
  31   4   0     1459.20     1623.47     65.87 o 
  32   4   0      636.35      554.24     64.80 o 
  33   4   0      744.28      795.71     56.66 o 
  34   4   0      453.24      509.25     47.55 o 
  35   4   0       45.13       12.48     21.50 o 
  36   4   0        0.21       40.13     20.88 o 
  37   4   0      628.92      687.59     80.80 o 
   1   5   0     2113.26     2470.18     23.91 o 
   2   5   0     5982.76     5839.26     44.07 o 
   3   5   0     3641.62     4033.35     32.19 o 
   4   5   0      486.20      523.70      9.39 o 
   5   5   0      366.00      384.26      8.29 o 
   6   5   0       15.37        4.99      2.30 o 
   7   5   0      802.99      880.29     12.73 o 
   8   5   0     4042.88     4404.99     34.17 o 
   9   5   0       67.56      155.95      6.87 o 
  10   5   0     3181.43     3291.44     38.10 o 
  11   5   0       76.31       59.04      4.18 o 
  12   5   0     1535.17     1569.07     17.75 o 
  13   5   0       10.11       15.31      3.25 o 
  14   5   0       95.85      103.80      5.94 o 
  15   5   0     1525.77     1512.26     20.66 o 
  16   5   0      227.52      234.03     10.86 o 
  17   5   0       74.42       84.90      7.44 o 
  18   5   0      567.14      566.70     19.31 o 
  19   5   0       18.42       13.22      7.02 o 
  20   5   0      197.29      239.38     16.45 o 
  21   5   0     1330.76     1234.74     35.42 o 
  22   5   0      133.22      156.20     23.39 o 
  23   5   0     3620.02     3505.00     87.59 o 
  24   5   0      680.31      651.73     32.43 o 
  25   5   0      199.20      224.04     23.81 o 
  26   5   0      122.51       96.97     20.73 o 
  27   5   0        4.96       12.32     12.24 o 
  28   5   0        2.81       21.63     14.25 o 
  29   5   0       77.36       80.04     18.59 o 
  30   5   0        0.01       22.61     18.71 o 
  31   5   0      134.02      143.99     44.60 o 
  32   5   0        7.07       -3.54     19.05 o 
  33   5   0       80.11       83.58     44.83 o 
  34   5   0       12.39       42.76     26.79 o 
  35   5   0      125.16      165.69     40.18 o 
  36   5   0      680.14      801.76    149.56 o 
   0   6   0     1207.04     1652.89     32.11 o 
   1   6   0     5103.07     4994.00     41.43 o 
   2   6   0        0.28        2.02      2.63 o 
   3   6   0     1283.18     1435.41     17.62 o 
   4   6   0      395.46      379.56      8.97 o 
   5   6   0       29.18       27.93      3.31 o 
   6   6   0      125.49      116.93      5.81 o 
   7   6   0       25.23       38.11      3.89 o 
   8   6   0        0.02        8.27      2.50 o 
   9   6   0       53.68       29.71      3.23 o 
  10   6   0      239.93      224.18      7.57 o 
  11   6   0       78.75       67.75      4.94 o 
  12   6   0     3538.86     3393.83     33.45 o 
  13   6   0       30.10       49.43      5.81 o 
  14   6   0      172.77      159.45     15.73 o 
  15   6   0     4051.51     4225.31     55.40 o 
  16   6   0        1.68        5.26      7.55 o 
  17   6   0      733.33      717.03     36.75 o 
  18   6   0      412.59      542.32     56.03 o 
  19   6   0     1772.87     1659.18     91.33 o 
  20   6   0     4210.31     4568.76     84.34 o 
  21   6   0     2281.08     2284.95     57.56 o 
  22   6   0        0.41       22.34     11.88 o 
  23   6   0      100.65       84.05     16.50 o 
  24   6   0        3.87       19.53     13.89 o 
  25   6   0       87.09       90.02     21.37 o 
  26   6   0      160.60      130.66     23.97 o 
  27   6   0       17.41       20.79     16.80 o 
  28   6   0      378.56      385.40     38.47 o 
  29   6   0      494.40      565.97     61.98 o 
  30   6   0       57.76       61.01     21.81 o 
  31   6   0     1731.62     2132.99    153.99 o 
  32   6   0      212.07      282.08     70.28 o 
  33   6   0      682.78      610.28     63.59 o 
  34   6   0      228.32      282.86     47.27 o 
  35   6   0       81.63       81.55     31.16 o 
   1   7   0      196.70      207.05      8.08 o 
   2   7   0      111.70      139.37      6.62 o 
   3   7   0       36.37       32.13      3.83 o 
   4   7   0       89.71      117.11      6.78 o 
   5   7   0      196.94      213.62      9.28 o 
   6   7   0       82.78       73.98      6.04 o 
   7   7   0     1165.01     1221.11     17.05 o 
   8   7   0        6.33        8.42      2.90 o 
   9   7   0        0.52        4.58      3.10 o 
  10   7   0      888.90      879.94     19.66 o 
  11   7   0      336.65      403.78     15.06 o 
  12   7   0     1324.45     1221.58     32.12 o 
  13   7   0      789.03      803.82     26.00 o 
  14   7   0      710.52      668.43     36.59 o 
  15   7   0      439.39      396.63     30.94 o 
  16   7   0      352.87      330.61     41.16 o 
  17   7   0      896.39      854.49     39.24 o 
  18   7   0     2245.78     2149.18     63.65 o 
  19   7   0      288.05      363.77     27.44 o 
  20   7   0      410.54      442.83     57.75 o 
  21   7   0     1242.55     1312.26     51.33 o 
  22   7   0      113.97      106.18     17.91 o 
  23   7   0     1057.14     1164.33     74.43 o 
  24   7   0       92.80       99.46     20.89 o 
  25   7   0       54.87       55.28     18.61 o 
  26   7   0       32.58       12.57     16.01 o 
  27   7   0      113.43       79.57     22.35 o 
  28   7   0      119.87      138.57     26.39 o 
  29   7   0       42.79       72.68     22.69 o 
  30   7   0        1.13        9.20     17.42 o 
  31   7   0        2.37       -1.47     19.80 o 
  32   7   0      285.93      344.71     49.35 o 
  33   7   0      254.29      227.75     45.04 o 
  34   7   0       21.91       28.94     26.50 o 
   0   8   0    17772.88    17571.76    234.22 o 
   1   8   0     6651.66     6639.06     71.37 o 
   2   8   0       58.79       52.66      6.84 o 
   3   8   0      847.79      766.88     18.09 o 
   4   8   0      871.41      872.36     20.76 o 
   5   8   0      848.39      825.48     23.00 o 
   6   8   0     2127.34     2040.21     41.78 o 
   7   8   0        1.87       21.67      7.77 o 
   8   8   0     1304.44     1265.79     33.54 o 
   9   8   0      343.37      344.46     22.34 o 
  10   8   0       64.60       53.18     13.90 o 
  11   8   0      152.87      150.86     20.17 o 
  12   8   0     6292.32     5973.55    117.15 o 
  13   8   0     1013.32      878.71     43.60 o 
  14   8   0      181.49      194.06     23.37 o 
  15   8   0        8.96       21.10     16.37 o 
  16   8   0       55.11       34.86     22.71 o 
  17   8   0        0.14       13.38     13.43 o 
  18   8   0      596.37      623.02     42.04 o 
  19   8   0        0.46       -4.96     11.79 o 
  20   8   0      896.86     1045.75     42.95 o 
  21   8   0       15.48       19.23     13.14 o 
  22   8   0       60.16       66.70     20.76 o 
  23   8   0        3.76        4.14     15.43 o 
  24   8   0        9.34       29.10     16.80 o 
  25   8   0        0.02       24.58     16.86 o 
  26   8   0       35.29       13.74     34.10 o 
  27   8   0       39.91       45.40     19.34 o 
  28   8   0       34.99       78.09     23.07 o 
  29   8   0       81.64       39.34     20.53 o 
  30   8   0      188.41      215.90     33.42 o 
  31   8   0      156.83      130.38     33.62 o 
  32   8   0        1.77       18.56     24.07 o 
  33   8   0      622.01      696.50     70.84 o 
   1   9   0      115.42      105.11     16.09 o 
   2   9   0     1231.76     1243.82     42.60 o 
   3   9   0      345.35      378.74     28.43 o 
   4   9   0      203.70      152.60     19.54 o 
   5   9   0     1388.53     1296.58     43.90 o 
   6   9   0       16.52        6.94     10.79 o 
   7   9   0      537.19      598.42     41.39 o 
   8   9   0     3973.73     3606.49     91.10 o 
   9   9   0      365.20      390.89     41.39 o 
  10   9   0       35.02       35.28     14.76 o 
  11   9   0     1224.19     1122.41     58.73 o 
  12   9   0       61.15       28.02     14.69 o 
  13   9   0      123.77       91.21     15.72 o 
  14   9   0      217.19      283.61     29.38 o 
  15   9   0       32.90       30.89     14.16 o 
  16   9   0      444.83      354.09     35.02 o 
  17   9   0      294.50      247.31     28.90 o 
  18   9   0      175.74      251.59     28.48 o 
  19   9   0        2.73        2.75     14.47 o 
  20   9   0     1375.47     1289.48     47.04 o 
  21   9   0      197.59      245.82     26.38 o 
  22   9   0      189.89      211.46     42.97 o 
  23   9   0        0.23       12.80     15.88 o 
  24   9   0      639.11      681.76     49.49 o 
  25   9   0        3.86       -5.40     15.66 o 
  26   9   0        0.85       -9.24     14.91 o 
  27   9   0        5.65       -8.72     15.32 o 
  28   9   0        1.71       -3.39     16.77 o 
  29   9   0       89.37      126.18     27.93 o 
  30   9   0       27.08        4.74     19.89 o 
  31   9   0       23.42       49.22     26.59 o 
   0  10   0     6331.65     6211.94    227.80 o 
   1  10   0     3095.06     2934.93     82.89 o 
   2  10   0      407.23      336.10     28.26 o 
   3  10   0       51.28       44.86     14.49 o 
   4  10   0      157.45      129.34     38.75 o 
   5  10   0       18.15        5.96     11.74 o 
   6  10   0      275.61      276.64     26.55 o 
   7  10   0      659.93      630.23     44.83 o 
   8  10   0     1095.27      885.26     50.90 o 
   9  10   0       67.14       60.36     17.48 o 
  10  10   0      233.07      243.79     37.84 o 
  11  10   0       52.80       50.71     34.16 o 
  12  10   0      453.71      292.07     40.92 o 
  13  10   0     1937.30     1967.81     85.14 o 
  14  10   0       32.77       31.36     20.10 o 
  15  10   0       40.32       49.65     22.60 o 
  16  10   0       46.94       89.53     34.02 o 
  17  10   0      207.84      110.69     30.19 o 
  18  10   0      112.64      107.24     29.13 o 
  19  10   0       83.38       44.40     24.00 o 
  20  10   0       28.50       95.68     23.21 o 
  21  10   0      512.79      653.95     63.04 o 
  22  10   0      364.00      387.09     38.33 o 
  23  10   0        4.31       15.85     16.32 o 
  24  10   0        1.57       23.00     18.72 o 
  25  10   0      821.24      908.38     60.03 o 
  26  10   0       39.64       57.16     22.14 o 
  27  10   0        0.50       46.18     21.11 o 
  28  10   0       22.44       22.52     20.02 o 
  29  10   0       20.81       36.07     20.56 o 
   1  11   0      285.05      236.20     28.31 o 
   2  11   0      886.09      837.02     42.19 o 
   3  11   0      126.44      148.57     21.26 o 
   4  11   0       30.67       29.95     18.98 o 
   5  11   0       12.97       31.63     15.90 o 
   6  11   0        9.73       25.17     29.75 o 
   7  11   0      165.28      138.43     31.37 o 
   8  11   0       23.53      -17.31     17.31 o 
   9  11   0      109.17      146.62     33.45 o 
  10  11   0       46.70       26.78     23.21 o 
  11  11   0      577.48      495.18     53.89 o 
  12  11   0      567.49      634.28     60.94 o 
  13  11   0      544.62      628.06     61.11 o 
  14  11   0       81.46       57.12     25.61 o 
  15  11   0       34.43       81.71     27.45 o 
  16  11   0       72.73       66.83     28.04 o 
  17  11   0        0.27       -6.05     21.17 o 
  18  11   0      282.72      248.39     54.58 o 
  19  11   0        0.10        2.71     22.21 o 
  20  11   0      168.35      116.67     32.88 o 
  21  11   0       69.12       58.35     28.17 o 
  22  11   0      327.34      511.67     59.77 o 
  23  11   0       25.46       10.05     22.84 o 
  24  11   0       10.11       14.76     23.61 o 
  25  11   0       31.85      -10.62     23.50 o 
  26  11   0      610.78      768.29     73.35 o 
   0  12   0      239.29       41.74     29.39 o 
   1  12   0       32.41       18.04     23.25 o 
   2  12   0       71.04      122.40     43.49 o 
   3  12   0        4.05       13.62     20.87 o 
   4  12   0        0.14       10.26     30.74 o 
   5  12   0       19.59       17.91     22.32 o 
   6  12   0        0.00       -2.85     18.60 o 
   7  12   0       24.59       48.74     31.02 o 
   8  12   0      113.02      154.82     35.67 o 
   9  12   0       14.57       -2.89     20.31 o 
  10  12   0       84.43       82.26     29.04 o 
  11  12   0       32.49       23.96     24.74 o 
  12  12   0      189.97      160.10     37.61 o 
  13  12   0       43.46        1.10     20.07 o 
  14  12   0       22.26       39.37     24.61 o 
  15  12   0      106.58       71.24     27.80 o 
  16  12   0       77.88       62.98     27.70 o 
  17  12   0      151.27      174.86     39.67 o 
  18  12   0        2.08       -6.59     23.36 o 
  19  12   0       40.59       54.30     29.80 o 
  20  12   0       33.51       14.33     26.17 o 
  21  12   0      220.04      170.94     58.01 o 
  22  12   0      347.08      378.51     69.70 o 
  23  12   0       87.21      183.19     43.62 o 
   1  13   0       89.96      161.82     36.41 o 
   2  13   0       24.55       28.16     24.07 o 
   3  13   0       60.25       88.24     31.73 o 
   4  13   0        0.09        9.10     23.54 o 
   5  13   0      591.00      738.76     71.13 o 
   6  13   0        1.49       15.66     23.69 o 
   7  13   0        8.99       19.40     25.02 o 
   8  13   0       33.99       77.86     30.92 o 
   9  13   0      561.08      598.49     92.13 o 
  10  13   0       89.56       81.58     49.10 o 
  11  13   0       38.41       17.70     26.62 o 
  12  13   0      260.19      299.20     69.70 o 
  13  13   0        0.57      -12.59     56.93 o 
  14  13   0       33.63       58.42     29.73 o 
  15  13   0      699.04      706.39    133.39 o 
  16  13   0      106.13       79.68     32.45 o 
  17  13   0        0.56       -4.88     22.10 o 
  18  13   0      204.11       77.59     50.39 o 
  19  13   0       55.15       51.28     28.72 o 
  20  13   0      125.10      106.51     34.64 o 
   0  14   0       36.07       14.31     29.49 o 
   1  14   0      685.50      700.26    124.96 o 
   2  14   0      164.96      273.46     66.00 o 
   3  14   0       39.53       54.69     30.52 o 
   4  14   0       46.94       27.25     26.90 o 
   5  14   0        0.13       -8.70     25.72 o 
   6  14   0        3.53        6.82     26.55 o 
   7  14   0        1.89        1.49     34.93 o 
   8  14   0      105.07       52.53     31.16 o 
   9  14   0        3.90       32.44     27.46 o 
  10  14   0      219.51      206.12     45.15 o 
  11  14   0      258.01      393.96     57.91 o 
  12  14   0      586.75      736.46     74.89 o 
  13  14   0      121.27       99.03     35.49 o 
  14  14   0      223.48      350.29     72.14 o 
  15  14   0        8.86       -0.87     34.64 o 
   1  15   0       64.88       58.65     31.72 o 
   2  15   0      152.52      115.55     45.73 o 
   3  15   0       13.61       44.01     40.49 o 
   4  15   0       17.98       -9.94     24.79 o 
   5  15   0       95.80       79.28     34.84 o 
   6  15   0       31.54       39.80     30.43 o 
 -39   1   1       33.66       62.21     32.83 o 
 -38   1   1       19.86       56.23     30.14 o 
 -37   1   1       53.13       61.47     30.72 o 
 -36   1   1       60.77       74.68     30.63 o 
 -35   1   1      335.17      337.75     48.91 o 
 -34   1   1      345.86      414.82     53.38 o 
 -33   1   1       18.09       20.19     18.80 o 
 -32   1   1       11.80      -10.66     13.48 o 
 -31   1   1       32.61        7.09     16.85 o 
 -30   1   1        6.26       -4.07     13.38 o 
 -29   1   1      212.53      163.02     25.24 o 
 -28   1   1      215.05      176.31     28.01 o 
 -27   1   1        9.59       18.73      9.66 o 
 -26   1   1       39.05       22.99     10.13 o 
 -25   1   1      184.64      126.83     13.83 o 
 -24   1   1      963.45      978.56     23.62 o 
 -23   1   1      234.25      235.16     14.62 o 
 -22   1   1     2615.59     2626.26     31.15 o 
 -21   1   1        1.36        1.27      3.94 o 
 -20   1   1      150.15      159.28      8.52 o 
 -19   1   1      537.35      508.83     10.67 o 
 -18   1   1        2.84       11.82      2.71 o 
 -17   1   1     1911.67     1995.57     19.31 o 
 -16   1   1      140.80      125.36      6.24 o 
 -15   1   1        9.36        8.67      2.46 o 
 -14   1   1     3934.33     4101.28     27.99 o 
 -13   1   1     1485.60     1515.66     14.65 o 
 -12   1   1       15.59       31.18      2.93 o 
 -11   1   1      652.27      745.97      9.58 o 
 -10   1   1     1456.36     1380.64     12.66 o 
  -9   1   1     2483.35     2522.64     18.65 o 
  -8   1   1     4243.12     4132.81     27.83 o 
  -7   1   1     5964.37     6154.51     36.35 o 
  -6   1   1       79.79       47.26      2.71 o 
  -5   1   1     2954.96     2896.89     21.61 o 
  -4   1   1     7628.99     7492.23     49.69 o 
  -3   1   1     1283.22     1282.11     12.40 o 
  -2   1   1      776.72      753.04      6.45 o 
  -1   1   1      297.01      299.90      4.39 o 
   0   1   1        1.14       -1.45      1.45 o 
   1   1   1        0.42        5.74      1.59 o 
   2   1   1     9129.59     9173.18     91.86 o 
   3   1   1    14045.48    13674.71     96.39 o 
   4   1   1    10380.29    10430.02     66.92 o 
   5   1   1    10190.62     9837.41     67.90 o 
   6   1   1      163.07      144.74      4.14 o 
   7   1   1     6871.75     6674.26     44.94 o 
   8   1   1     3890.66     3891.36     28.21 o 
   9   1   1        6.32        8.88      1.93 o 
  10   1   1       10.87       19.71      2.22 o 
  11   1   1     2123.00     2394.01     19.19 o 
  12   1   1      600.82      706.48      9.30 o 
  13   1   1      517.29      490.84      7.99 o 
  14   1   1     1104.40     1129.34     13.58 o 
  15   1   1        7.51        2.70      2.19 o 
  16   1   1        5.02       11.64      2.57 o 
  17   1   1     1161.16     1162.99     13.85 o 
  18   1   1      335.57      292.60      7.65 o 
  19   1   1      399.73      446.69      9.15 o 
  20   1   1     3186.56     3202.01     30.06 o 
  21   1   1       61.64       74.11      8.71 o 
  22   1   1       12.82        8.08      6.03 o 
  23   1   1      224.73      244.12     18.06 o 
  24   1   1       55.49       43.75      8.68 o 
  25   1   1       22.41       16.94      9.45 o 
  26   1   1       33.89       34.79      9.33 o 
  27   1   1       27.80        6.13      7.80 o 
  28   1   1      278.79      346.52     28.24 o 
  29   1   1      311.85      394.45     30.99 o 
  30   1   1        0.13        4.85     13.62 o 
  31   1   1        7.01       -0.48     17.53 o 
  32   1   1       62.19       16.78     20.57 o 
  33   1   1        4.04       35.16     22.99 o 
  34   1   1       11.25       37.24     23.63 o 
  35   1   1      109.20      136.99     34.70 o 
  36   1   1        0.78        3.56     21.66 o 
  37   1   1      190.96      175.01    124.81 o 
  38   1   1        0.85       40.39     26.97 o 
 -38   2   1       67.57       42.15     43.37 o 
 -37   2   1       59.02       63.05     28.82 o 
 -36   2   1     1104.82     1346.31    179.31 o 
 -35   2   1        1.64       53.15     27.10 o 
 -34   2   1      714.47      804.75     57.40 o 
 -33   2   1       10.27       20.39     18.44 o 
 -32   2   1      400.53      382.27     47.90 o 
 -31   2   1       16.41       49.84     19.57 o 
 -30   2   1       10.63       29.26     32.46 o 
 -29   2   1        9.00       19.01     15.37 o 
 -28   2   1      406.04      383.92     36.05 o 
 -27   2   1        9.38        7.22     13.75 o 
 -26   2   1     1664.56     1650.16     44.34 o 
 -25   2   1      428.85      418.39     23.79 o 
 -24   2   1        2.57        4.86      7.25 o 
 -23   2   1     4700.35     4254.48     53.83 o 
 -22   2   1     1441.99     1421.19     26.40 o 
 -21   2   1      543.15      580.89     19.01 o 
 -20   2   1      564.97      607.22     14.25 o 
 -19   2   1      656.79      628.39     11.76 o 
 -18   2   1      271.01      325.33      9.29 o 
 -17   2   1      304.76      266.20      8.08 o 
 -16   2   1     3293.52     3259.91     27.69 o 
 -15   2   1      264.62      192.97      6.78 o 
 -14   2   1      593.65      713.00     10.77 o 
 -13   2   1      496.40      501.99      8.78 o 
 -12   2   1      221.11      219.05      6.34 o 
 -11   2   1     1338.45     1459.68     14.51 o 
 -10   2   1       45.87       77.76      3.74 o 
  -9   2   1     1131.50     1313.93     13.87 o 
  -8   2   1     8995.35    10115.87     61.27 o 
  -7   2   1     1435.99     1479.27     14.85 o 
  -6   2   1     5988.83     5399.65     37.88 o 
  -5   2   1     2900.82     3021.89     23.30 o 
  -4   2   1       98.80      155.01      4.20 o 
  -3   2   1      727.61      679.90      8.05 o 
  -2   2   1     1189.05     1131.18     11.79 o 
  -1   2   1       16.07       15.90      1.72 o 
   0   2   1    17084.42    16551.13     99.94 o 
   1   2   1    21329.36    20395.28    144.33 o 
   2   2   1     7035.86     6623.73     43.18 o 
   3   2   1      237.07      252.54      4.79 o 
   4   2   1      707.84      776.27      9.01 o 
   5   2   1     4566.49     4891.59     37.71 o 
   6   2   1     4311.37     4220.67     30.36 o 
   7   2   1     4719.00     4857.33     33.25 o 
   8   2   1      290.58      258.97      6.44 o 
   9   2   1      157.46      153.40      4.68 o 
  10   2   1     1106.17     1125.28     12.44 o 
  11   2   1      340.02      334.61      6.59 o 
  12   2   1      500.63      572.34      8.87 o 
  13   2   1     2777.26     2885.77     23.23 o 
  14   2   1      265.33      376.88      7.71 o 
  15   2   1        2.96        6.21      2.39 o 
  16   2   1      198.64      218.73      7.65 o 
  17   2   1      127.16       86.87      5.02 o 
  18   2   1        7.69        8.08      2.60 o 
  19   2   1      513.52      499.29     10.55 o 
  20   2   1     7174.28     7063.53     59.37 o 
  21   2   1      845.50      813.35     20.10 o 
  22   2   1     1204.44      996.83     25.97 o 
  23   2   1       91.61      124.67     16.95 o 
  24   2   1      969.65      982.69     30.15 o 
  25   2   1      277.43      253.54     19.22 o 
  26   2   1       91.70      113.70     15.74 o 
  27   2   1       58.07       74.93     14.34 o 
  28   2   1      661.62      709.97     54.60 o 
  29   2   1      742.78      827.82     42.59 o 
  30   2   1       26.93       50.06     19.52 o 
  31   2   1      194.72      219.56     29.60 o 
  32   2   1       29.59       30.44     19.64 o 
  33   2   1       25.21       49.04     22.70 o 
  34   2   1      125.45       65.02     28.42 o 
  35   2   1       28.06       46.90     27.58 o 
  36   2   1      176.03      147.75     36.90 o 
  37   2   1      105.47      166.23     39.92 o 
  38   2   1      125.08      162.69     40.02 o 
 -38   3   1        6.28        2.46     25.37 o 
 -37   3   1       29.49       38.00     29.44 o 
 -36   3   1      109.88       97.66     26.54 o 
 -35   3   1       17.37       12.19     19.51 o 
 -34   3   1      493.29      506.17     75.82 o 
 -33   3   1      150.62      162.62     28.97 o 
 -32   3   1       28.82       45.18     21.02 o 
 -31   3   1      209.55      174.49     28.64 o 
 -30   3   1      206.84      232.92     31.42 o 
 -29   3   1      161.21      197.50     28.19 o 
 -28   3   1      299.15      277.02     31.38 o 
 -27   3   1       22.14       30.23     13.36 o 
 -26   3   1        7.37       18.99     12.44 o 
 -25   3   1     1422.75     1473.10     41.87 o 
 -24   3   1      511.93      449.87     26.81 o 
 -23   3   1        4.28        6.56      6.37 o 
 -22   3   1      316.99      282.17     15.44 o 
 -21   3   1     1834.33     1756.82     29.11 o 
 -20   3   1      719.24      740.42     15.99 o 
 -19   3   1       28.33        9.49      4.11 o 
 -18   3   1      737.48      763.44     12.69 o 
 -17   3   1       87.14       88.82      5.19 o 
 -16   3   1       71.04       71.56      4.67 o 
 -15   3   1       11.05       11.71      2.87 o 
 -14   3   1     4133.63     4169.60     32.55 o 
 -13   3   1      318.21      329.40      7.58 o 
 -12   3   1      842.53      824.35     15.83 o 
 -11   3   1        0.05        2.15      2.06 o 
 -10   3   1     4257.24     4661.59     32.85 o 
  -9   3   1      956.32      974.59     11.85 o 
  -8   3   1      485.55      488.92     10.89 o 
  -7   3   1    15338.52    15503.00     94.71 o 
  -6   3   1     6194.35     6116.00     43.78 o 
  -5   3   1     1022.28     1051.54     12.23 o 
  -4   3   1     3235.82     3001.80     23.45 o 
  -3   3   1      275.30      261.04      5.40 o 
  -2   3   1      843.83      790.00      9.35 o 
  -1   3   1     4800.63     4795.70     34.82 o 
   0   3   1     1423.48     1322.65     13.01 o 
   1   3   1       58.06       68.79      3.46 o 
   2   3   1    12144.01    11890.74     80.13 o 
   3   3   1    11189.26    11032.57     68.43 o 
   4   3   1      505.57      420.66      7.38 o 
   5   3   1      726.40      618.85      9.02 o 
   6   3   1     1433.22     1503.13     14.21 o 
   7   3   1     1886.02     1860.12     16.24 o 
   8   3   1     1068.34     1125.73     13.42 o 
   9   3   1     7908.63     8046.36     56.33 o 
  10   3   1     2267.36     2033.55     20.53 o 
  11   3   1      662.15      665.55     10.23 o 
  12   3   1     1606.59     1831.46     18.31 o 
  13   3   1     2685.93     2563.68     23.31 o 
  14   3   1      283.58      279.91      7.62 o 
  15   3   1      125.04      107.11      5.21 o 
  16   3   1      442.87      467.20      9.86 o 
  17   3   1        0.62        7.00      2.58 o 
  18   3   1      433.43      416.82     10.69 o 
  19   3   1     3714.04     3789.11     39.85 o 
  20   3   1      814.50      791.37     17.47 o 
  21   3   1     3648.49     3691.26     51.36 o 
  22   3   1     2595.89     2412.59     50.05 o 
  23   3   1      229.91      225.45     16.25 o 
  24   3   1      731.20      712.99     51.43 o 
  25   3   1      550.36      571.99     25.93 o 
  26   3   1       18.44       15.74     10.88 o 
  27   3   1        7.73        0.34     10.75 o 
  28   3   1       10.83        4.80     12.36 o 
  29   3   1      240.94      256.56     26.51 o 
  30   3   1       36.52       26.69     22.09 o 
  31   3   1       40.07       52.89     20.78 o 
  32   3   1       39.63       22.03     18.76 o 
  33   3   1        5.26       13.54     18.75 o 
  34   3   1       31.55       58.30     27.47 o 
  35   3   1       26.71        0.74     22.45 o 
  36   3   1      405.43      422.53     62.91 o 
  37   3   1       11.27        1.68     23.73 o 
  38   3   1      102.56      143.39     46.37 o 
 -37   4   1        0.77       14.14     21.01 o 
 -36   4   1      840.37      887.85     62.14 o 
 -35   4   1       13.23        2.83     19.94 o 
 -34   4   1      736.22      875.19     62.03 o 
 -33   4   1      153.72      172.23     30.27 o 
 -32   4   1       21.52       26.91     19.80 o 
 -31   4   1        1.03       20.35     17.39 o 
 -30   4   1      117.10       79.96     29.54 o 
 -29   4   1        0.66        5.78     15.20 o 
 -28   4   1      106.79      101.80     22.48 o 
 -27   4   1      199.61      189.73     36.60 o 
 -26   4   1      176.56      221.22     26.71 o 
 -25   4   1       39.97       16.65     11.67 o 
 -24   4   1        3.28        4.93     10.10 o 
 -23   4   1      943.91      874.51     28.65 o 
 -22   4   1       45.66       33.25      9.06 o 
 -21   4   1      694.58      665.12     27.21 o 
 -20   4   1      160.98      181.57     13.39 o 
 -19   4   1      555.22      541.09     18.40 o 
 -18   4   1       78.82       69.83      6.73 o 
 -17   4   1      330.15      327.62      9.78 o 
 -16   4   1      191.29      199.21      7.90 o 
 -15   4   1       13.63       13.03      2.76 o 
 -14   4   1     1403.84     1414.29     17.27 o 
 -13   4   1      358.44      308.22      8.09 o 
 -12   4   1        1.33       -0.85      2.20 o 
 -11   4   1       31.54       24.59      2.83 o 
 -10   4   1     3679.94     3875.30     28.65 o 
  -9   4   1      307.10      414.49      8.09 o 
  -8   4   1     2998.30     3513.33     27.97 o 
  -7   4   1     6968.41     7684.09     52.69 o 
  -6   4   1     2782.37     2859.36     25.71 o 
  -5   4   1      123.76      128.37      5.09 o 
  -4   4   1      539.97      556.37      8.82 o 
  -3   4   1      158.97      169.54      5.31 o 
  -2   4   1     1068.95     1037.92     12.33 o 
  -1   4   1     1440.96     1522.13     15.49 o 
   0   4   1       96.43       81.53      3.83 o 
   1   4   1     1217.39      999.29     11.98 o 
   2   4   1       33.44       18.00      2.57 o 
   3   4   1      314.39      310.23      6.53 o 
   4   4   1       18.18       13.49      2.46 o 
   5   4   1       27.28       19.34      2.41 o 
   6   4   1     1090.07     1053.27     13.22 o 
   7   4   1       11.85       12.96      2.08 o 
   8   4   1       13.89       18.34      2.52 o 
   9   4   1     7355.95     7840.73     51.63 o 
  10   4   1      233.24      213.93      6.94 o 
  11   4   1      619.03      776.52     12.32 o 
  12   4   1     1228.40     1335.09     16.35 o 
  13   4   1      864.26      953.06     13.80 o 
  14   4   1      642.20      668.56     11.72 o 
  15   4   1       54.00       44.94      4.06 o 
  16   4   1       42.09       43.02      4.24 o 
  17   4   1       61.69       52.34      5.70 o 
  18   4   1      877.03      861.73     17.67 o 
  19   4   1        8.84        5.98      4.20 o 
  20   4   1     2709.23     2554.26     35.94 o 
  21   4   1      210.76      206.56     15.89 o 
  22   4   1     2893.20     2785.57     75.86 o 
  23   4   1       37.18       21.66      9.60 o 
  24   4   1      230.88      221.79     18.49 o 
  25   4   1      114.92       78.63     12.88 o 
  26   4   1       27.61       18.58     11.25 o 
  27   4   1      404.81      362.32     29.64 o 
  28   4   1        0.01       14.89     12.99 o 
  29   4   1       26.56       15.35     13.43 o 
  30   4   1      468.21      566.83     50.97 o 
  31   4   1      401.63      343.95     46.04 o 
  32   4   1       13.67        9.89     17.27 o 
  33   4   1      164.46      135.52     27.78 o 
  34   4   1       22.79       40.61     21.94 o 
  35   4   1        8.69       29.81     32.97 o 
  36   4   1      111.35       93.16     33.05 o 
  37   4   1       77.64      109.44     48.38 o 
 -36   5   1      323.53      377.05     56.40 o 
 -35   5   1       99.53       75.19     34.20 o 
 -34   5   1       13.70        9.02     24.05 o 
 -33   5   1        0.44       -4.13     23.08 o 
 -32   5   1      387.57      409.87     42.25 o 
 -31   5   1       66.18       90.24     23.70 o 
 -30   5   1        0.93       -0.18     15.15 o 
 -29   5   1       81.97       70.48     33.79 o 
 -28   5   1        0.08       -4.58     16.21 o 
 -27   5   1       15.90       25.01     13.19 o 
 -26   5   1      184.04      224.69     23.89 o 
 -25   5   1      307.52      317.71     29.76 o 
 -24   5   1      215.91      203.15     22.07 o 
 -23   5   1      323.55      321.98     28.41 o 
 -22   5   1       73.15       68.11     11.23 o 
 -21   5   1       69.74       75.38     11.42 o 
 -20   5   1     2755.72     2589.76     55.35 o 
 -19   5   1     1328.48     1296.77     32.50 o 
 -18   5   1     3108.80     3005.06     99.65 o 
 -17   5   1     1001.51      956.36     24.39 o 
 -16   5   1     2806.73     2714.20     34.18 o 
 -15   5   1      149.53      138.02      6.72 o 
 -14   5   1     2279.08     2222.62     23.21 o 
 -13   5   1       27.91       26.98      3.40 o 
 -12   5   1      300.28      282.94      7.74 o 
 -11   5   1        0.45        5.21      2.40 o 
 -10   5   1      437.76      484.64      9.05 o 
  -9   5   1      794.63      880.34     13.56 o 
  -8   5   1     3680.39     3958.97     33.13 o 
  -7   5   1      197.49      247.81      7.50 o 
  -6   5   1      879.36      944.20     13.62 o 
  -5   5   1    11964.45    12768.91     82.88 o 
  -4   5   1      251.24      357.24      7.71 o 
  -3   5   1     2774.87     2806.20     24.54 o 
  -2   5   1     4835.88     5149.25     39.16 o 
  -1   5   1      154.35      148.44      5.70 o 
   0   5   1     3484.97     3914.71     31.69 o 
   1   5   1     1809.52     1945.07     19.57 o 
   2   5   1     1378.14     1535.22     16.82 o 
   3   5   1     6310.00     6702.69     53.01 o 
   4   5   1      701.40      795.75     11.70 o 
   5   5   1     1213.80     1550.73     20.50 o 
   6   5   1       82.20      149.92      6.20 o 
   7   5   1      229.70      174.07      6.35 o 
   8   5   1     2083.68     1997.81     19.73 o 
   9   5   1      104.50      118.42      6.19 o 
  10   5   1       73.21       52.31      3.53 o 
  11   5   1     1207.30     1244.26     16.70 o 
  12   5   1      407.55      432.46      9.47 o 
  13   5   1      617.79      603.51     11.27 o 
  14   5   1       21.75       19.37      3.32 o 
  15   5   1     2604.40     2567.20     33.34 o 
  16   5   1      131.28      149.13      9.69 o 
  17   5   1        0.92        4.22      5.67 o 
  18   5   1     1378.53     1376.16     24.52 o 
  19   5   1      158.28      150.51     11.32 o 
  20   5   1      398.15      327.70     14.64 o 
  21   5   1        9.29       21.25      9.72 o 
  22   5   1       60.80       41.83     11.55 o 
  23   5   1      691.79      766.37     32.33 o 
  24   5   1       27.67       52.50     12.49 o 
  25   5   1      184.85      159.81     18.02 o 
  26   5   1       13.27       26.24     12.89 o 
  27   5   1       16.95       16.44     12.67 o 
  28   5   1       93.33      106.41     19.40 o 
  29   5   1       42.89       67.45     20.20 o 
  30   5   1      486.54      497.85     65.64 o 
  31   5   1      199.15      170.23     28.20 o 
  32   5   1        3.47       30.55     25.15 o 
  33   5   1       39.86       63.92     27.48 o 
  34   5   1       68.41      109.88     53.32 o 
  35   5   1       25.32        2.54     24.19 o 
  36   5   1       76.30       34.96     39.81 o 
 -35   6   1       22.96       23.96     26.42 o 
 -34   6   1       49.14       88.33     31.50 o 
 -33   6   1       36.33       61.57     29.60 o 
 -32   6   1        6.32       -1.23     22.43 o 
 -31   6   1      183.14      167.35     64.73 o 
 -30   6   1        0.20       13.63     19.37 o 
 -29   6   1      135.60      126.08     30.88 o 
 -28   6   1        8.90        6.57     14.66 o 
 -27   6   1       30.71       42.70     17.83 o 
 -26   6   1      139.30       96.03     21.21 o 
 -25   6   1      128.09      120.31     22.69 o 
 -24   6   1      617.52      727.61     46.63 o 
 -23   6   1     1263.89     1250.76     73.08 o 
 -22   6   1      348.50      314.64     25.59 o 
 -21   6   1      227.52      264.01     44.72 o 
 -20   6   1      276.10      239.96     26.41 o 
 -19   6   1      184.04      136.62     14.94 o 
 -18   6   1     1181.63     1130.72     32.73 o 
 -17   6   1      927.92     1010.92     30.59 o 
 -16   6   1       60.67       32.10     10.62 o 
 -15   6   1      181.99      227.56     19.10 o 
 -14   6   1     1876.88     1778.33     66.88 o 
 -13   6   1     2429.99     2378.81     25.78 o 
 -12   6   1     3418.29     3442.47     30.85 o 
 -11   6   1      438.49      452.81      9.31 o 
 -10   6   1       37.78       32.27      4.40 o 
  -9   6   1      529.51      623.92     11.96 o 
  -8   6   1      457.63      452.57     10.20 o 
  -7   6   1      808.84      925.33     14.27 o 
  -6   6   1      423.00      392.78      8.90 o 
  -5   6   1      143.69      180.44      7.20 o 
  -4   6   1     4601.76     5114.58     41.02 o 
  -3   6   1     1002.29      993.63     14.18 o 
  -2   6   1      497.04      407.43      9.00 o 
  -1   6   1     1061.73     1084.42     14.69 o 
   0   6   1      994.09     1015.60     14.68 o 
   1   6   1     1128.54     1050.43     14.80 o 
   2   6   1       16.47       26.32      3.66 o 
   3   6   1     1333.05     1468.79     17.55 o 
   4   6   1      371.54      383.28      8.75 o 
   5   6   1       31.25       58.08      4.06 o 
   6   6   1     1435.52     1565.84     19.57 o 
   7   6   1       64.53       71.49      6.42 o 
   8   6   1      621.95      622.76     11.38 o 
   9   6   1       49.32       38.76      3.58 o 
  10   6   1      529.32      513.14     11.26 o 
  11   6   1       34.51       36.13      4.56 o 
  12   6   1        1.16        0.96      3.33 o 
  13   6   1      947.99      934.83     23.79 o 
  14   6   1       33.82       21.64      5.10 o 
  15   6   1      279.42      246.48     11.52 o 
  16   6   1      588.62      559.92     17.60 o 
  17   6   1       14.96       22.86      5.83 o 
  18   6   1     2104.42     1965.43     60.89 o 
  19   6   1     1889.95     1864.16     77.85 o 
  20   6   1      231.89      233.21     22.24 o 
  21   6   1      118.46      127.98     18.40 o 
  22   6   1      133.24      118.96     18.13 o 
  23   6   1      369.17      362.90     38.70 o 
  24   6   1       14.67       10.49     13.83 o 
  25   6   1        2.50       17.21     12.77 o 
  26   6   1       12.68       21.36     15.73 o 
  27   6   1        0.56        5.04     15.07 o 
  28   6   1      198.61      249.57     32.87 o 
  29   6   1      157.89      128.05     26.64 o 
  30   6   1        0.93        3.49     18.25 o 
  31   6   1        7.68       25.72     18.26 o 
  32   6   1     1157.89     1040.08     80.42 o 
  33   6   1      239.44      214.62     75.56 o 
  34   6   1      268.42      283.81     47.56 o 
  35   6   1       96.07       49.60     30.01 o 
 -34   7   1       16.68       59.11     30.25 o 
 -33   7   1      185.20      133.46     37.27 o 
 -32   7   1       84.88       71.47     29.89 o 
 -31   7   1        5.69       30.64     25.36 o 
 -30   7   1       78.08      100.26     46.98 o 
 -29   7   1       32.28       54.45     20.20 o 
 -28   7   1      137.80      174.34     28.94 o 
 -27   7   1       68.88       88.13     21.96 o 
 -26   7   1      382.30      338.38     34.95 o 
 -25   7   1      670.32      621.79     45.44 o 
 -24   7   1     2116.96     2153.80    104.37 o 
 -23   7   1       53.37       24.89     16.88 o 
 -22   7   1       20.74       23.43     13.58 o 
 -21   7   1       26.16       14.57     12.64 o 
 -20   7   1       44.14       30.61     12.29 o 
 -19   7   1      110.34       87.90     15.50 o 
 -18   7   1      877.73      920.45     35.81 o 
 -17   7   1      558.24      474.43     34.55 o 
 -16   7   1     3592.42     3533.54     80.58 o 
 -15   7   1      780.46      806.86     36.74 o 
 -14   7   1     2243.55     1922.93     55.04 o 
 -13   7   1      282.92      253.53     24.01 o 
 -12   7   1      126.16      113.40     17.28 o 
 -11   7   1      574.47      610.71     24.47 o 
 -10   7   1      989.69      997.57     24.16 o 
  -9   7   1       93.00       96.19      9.22 o 
  -8   7   1      560.20      520.59     11.23 o 
  -7   7   1      404.48      440.40     10.33 o 
  -6   7   1     2915.02     2925.88     27.90 o 
  -5   7   1     1553.26     1618.96     19.12 o 
  -4   7   1      391.60      396.02     10.76 o 
  -3   7   1     2985.78     3001.16     29.32 o 
  -2   7   1       83.91       93.00      5.48 o 
  -1   7   1      168.88      181.41      8.71 o 
   0   7   1        2.56        1.44      2.40 o 
   1   7   1        8.84       13.85      2.83 o 
   2   7   1      165.38      153.08      6.82 o 
   3   7   1      442.00      540.47     10.85 o 
   4   7   1       26.63       29.52      3.51 o 
   5   7   1      503.44      497.40     13.21 o 
   6   7   1     1174.75     1189.28     15.83 o 
   7   7   1      226.68      253.45      9.78 o 
   8   7   1      802.83      741.71     16.43 o 
   9   7   1      229.22      222.79     10.58 o 
  10   7   1        0.62        5.65      4.25 o 
  11   7   1       69.97       80.55      8.57 o 
  12   7   1     1168.11     1180.15     22.92 o 
  13   7   1      387.43      414.94     15.57 o 
  14   7   1     1188.48     1116.63     25.87 o 
  15   7   1      159.45      130.68     16.00 o 
  16   7   1      154.56      195.84     23.81 o 
  17   7   1      278.11      293.51     28.66 o 
  18   7   1     2451.78     2177.64     64.82 o 
  19   7   1      875.96      875.54     41.99 o 
  20   7   1     1237.95     1185.93     50.47 o 
  21   7   1        1.31        7.86     11.44 o 
  22   7   1      232.15      234.63     24.58 o 
  23   7   1       51.46       31.52     14.27 o 
  24   7   1       56.58       35.97     14.54 o 
  25   7   1      282.43      321.82     34.30 o 
  26   7   1        1.15        3.47     14.50 o 
  27   7   1      823.56      934.85     58.35 o 
  28   7   1        2.35       -6.11     15.62 o 
  29   7   1      233.19      248.70     41.25 o 
  30   7   1      684.92      660.74     73.48 o 
  31   7   1        2.87       29.31     19.91 o 
  32   7   1        0.05        1.12     21.58 o 
  33   7   1       19.97       11.44     58.08 o 
  34   7   1      144.37      155.08     38.72 o 
 -33   8   1       58.81       40.86     30.57 o 
 -32   8   1       53.55       54.72     28.77 o 
 -31   8   1      134.95      104.03     32.22 o 
 -30   8   1       24.76        9.89     40.90 o 
 -29   8   1       26.15       70.23     22.61 o 
 -28   8   1       72.93       60.13     22.60 o 
 -27   8   1       36.37       32.02     18.82 o 
 -26   8   1       61.85       45.89     18.98 o 
 -25   8   1        0.57        5.03     13.14 o 
 -24   8   1      416.16      436.21     51.71 o 
 -23   8   1     1088.11     1098.70     50.80 o 
 -22   8   1      150.66      149.93     23.39 o 
 -21   8   1       40.22       27.33     15.46 o 
 -20   8   1       15.87       -5.57     12.84 o 
 -19   8   1       73.67       97.59     17.35 o 
 -18   8   1       75.78       41.83     13.39 o 
 -17   8   1      210.33      235.67     26.37 o 
 -16   8   1      511.20      481.28     48.11 o 
 -15   8   1     2498.08     2409.90     94.80 o 
 -14   8   1     1814.48     1770.67     54.92 o 
 -13   8   1      235.06      273.29     37.46 o 
 -12   8   1      566.75      621.39     34.71 o 
 -11   8   1      495.25      559.36     42.96 o 
 -10   8   1      354.97      361.20     25.07 o 
  -9   8   1      853.79      842.32     31.28 o 
  -8   8   1       66.28       84.18     16.28 o 
  -7   8   1     1291.69     1110.12     32.81 o 
  -6   8   1     5265.70     5276.44     75.92 o 
  -5   8   1      564.23      625.23     20.40 o 
  -4   8   1      733.96      655.06     20.99 o 
  -3   8   1     6141.87     5943.73     74.05 o 
  -2   8   1     3040.79     3064.34     39.41 o 
  -1   8   1      404.24      459.59     14.70 o 
   0   8   1      752.34      769.44     17.80 o 
   1   8   1      252.19      271.32     12.39 o 
   2   8   1        5.82        5.55      4.28 o 
   3   8   1       30.11       22.93      5.44 o 
   4   8   1     4901.32     4681.03     52.43 o 
   5   8   1     5321.67     5430.66     54.14 o 
   6   8   1     2230.57     2331.12     33.08 o 
   7   8   1        2.46       -2.50      4.91 o 
   8   8   1     2746.61     2584.14     43.75 o 
   9   8   1       93.62       72.99     10.17 o 
  10   8   1      408.21      459.21     32.13 o 
  11   8   1      859.29      890.90     39.01 o 
  12   8   1        1.74       10.10     11.68 o 
  13   8   1      240.30      247.27     33.99 o 
  14   8   1      606.97      641.15     40.48 o 
  15   8   1      934.85      948.05     69.96 o 
  16   8   1        0.96      -11.13     11.29 o 
  17   8   1     2785.58     2760.90     75.30 o 
  18   8   1     2261.98     2251.33     68.09 o 
  19   8   1       87.88      133.00     21.76 o 
  20   8   1      136.40      174.30     25.12 o 
  21   8   1      886.53      958.12     48.68 o 
  22   8   1       10.57        8.53     11.73 o 
  23   8   1      315.40      289.84     28.12 o 
  24   8   1        0.16       12.31     14.54 o 
  25   8   1       59.97       70.62     33.13 o 
  26   8   1        5.05       -1.01     15.76 o 
  27   8   1       42.86        9.84     17.48 o 
  28   8   1      111.37      141.20     27.27 o 
  29   8   1      931.63     1105.92     67.59 o 
  30   8   1        0.24        6.23     20.13 o 
  31   8   1      100.67       83.72     26.22 o 
  32   8   1      146.12      184.05     42.78 o 
  33   8   1      468.25      634.23    153.61 o 
 -31   9   1        6.50       14.86     24.83 o 
 -30   9   1        1.15       70.66     27.64 o 
 -29   9   1      318.53      484.96     47.23 o 
 -28   9   1        1.06        4.99     15.92 o 
 -27   9   1       19.36       28.33     18.00 o 
 -26   9   1      308.42      304.69     36.12 o 
 -25   9   1       13.37       23.67     17.84 o 
 -24   9   1      311.70      311.22     34.90 o 
 -23   9   1       26.82       30.22     22.85 o 
 -22   9   1      539.67      680.85     47.98 o 
 -21   9   1       52.80       94.55     31.30 o 
 -20   9   1       12.04       20.03     12.72 o 
 -19   9   1      227.92      211.11     23.31 o 
 -18   9   1        0.73       19.23     14.00 o 
 -17   9   1       23.44       19.62     14.98 o 
 -16   9   1       98.25      116.23     44.08 o 
 -15   9   1        5.43       20.22     13.33 o 
 -14   9   1        0.75        2.56     20.33 o 
 -13   9   1       49.09       14.52     10.67 o 
 -12   9   1       93.92       52.60     16.98 o 
 -11   9   1      228.03      185.48     24.39 o 
 -10   9   1     1203.88     1179.82     50.52 o 
  -9   9   1       22.62       10.41     14.32 o 
  -8   9   1       93.08      111.07     30.08 o 
  -7   9   1      855.15      779.11     47.08 o 
  -6   9   1        2.96        5.76     10.39 o 
  -5   9   1        4.37       19.31     11.48 o 
  -4   9   1      239.70      230.03     20.60 o 
  -3   9   1       74.17       63.58      9.09 o 
  -2   9   1      688.71      749.13     26.76 o 
  -1   9   1       21.57       12.55      5.66 o 
   0   9   1       10.15        2.26      5.87 o 
   1   9   1        2.44       -1.57      5.24 o 
   2   9   1       52.12       27.42      8.06 o 
   3   9   1       69.06       47.56     13.14 o 
   4   9   1      632.38      665.94     35.56 o 
   5   9   1       31.03        4.63     11.86 o 
   6   9   1      719.18      736.65     55.95 o 
   7   9   1      617.90      649.81     43.06 o 
   8   9   1       42.62       54.05     16.71 o 
   9   9   1       79.05       27.19     15.90 o 
  10   9   1      902.98      907.00     46.59 o 
  11   9   1      928.22     1065.45     38.65 o 
  12   9   1       44.04       35.57     14.03 o 
  13   9   1      138.13      128.65     20.95 o 
  14   9   1      356.80      439.68     35.51 o 
  15   9   1       20.36       14.61     13.79 o 
  16   9   1      156.15      197.03     49.60 o 
  17   9   1      157.34      273.87     30.06 o 
  18   9   1        6.69       17.10     14.65 o 
  19   9   1      178.55      181.92     26.15 o 
  20   9   1      184.58      167.07     25.49 o 
  21   9   1        9.39       28.82     14.53 o 
  22   9   1      443.39      438.54     37.93 o 
  23   9   1       13.89       16.02     14.48 o 
  24   9   1        0.69       13.33     16.45 o 
  25   9   1       18.18       27.09     18.35 o 
  26   9   1        1.40      -12.95     15.94 o 
  27   9   1       30.02        7.44     23.33 o 
  28   9   1      156.94      122.82     27.10 o 
  29   9   1      522.50      590.06     87.29 o 
  30   9   1        5.71       29.11     26.78 o 
  31   9   1        4.11       24.13     22.69 o 
 -29  10   1       84.34      141.33     30.37 o 
 -28  10   1      491.89      462.48     69.95 o 
 -27  10   1      220.91      199.05     31.95 o 
 -26  10   1      987.74     1068.71     65.23 o 
 -25  10   1       53.43       54.95     27.35 o 
 -24  10   1      346.11      364.09     51.71 o 
 -23  10   1        7.18        3.76     21.65 o 
 -22  10   1      576.61      665.96     63.03 o 
 -21  10   1        7.40       28.16     23.96 o 
 -20  10   1        9.68        6.80     21.15 o 
 -19  10   1       49.68       64.09     20.23 o 
 -18  10   1       17.30      -15.24     18.93 o 
 -17  10   1       26.21       23.02     20.60 o 
 -16  10   1      136.98       88.90     47.38 o 
 -15  10   1      300.27      281.46     39.75 o 
 -14  10   1     2119.48     2056.81     99.31 o 
 -13  10   1        5.99       14.85     30.08 o 
 -12  10   1      385.34      370.26     51.02 o 
 -11  10   1      517.83      561.77     53.62 o 
 -10  10   1      382.82      352.92     43.03 o 
  -9  10   1       54.45       88.18     20.48 o 
  -8  10   1      116.70       52.58     17.00 o 
  -7  10   1     2229.04     2115.99     94.05 o 
  -6  10   1     4038.18     3801.99     87.14 o 
  -5  10   1     1117.60     1051.03     42.02 o 
  -4  10   1        1.67       -9.38      9.38 o 
  -3  10   1     2414.36     2377.87     74.23 o 
  -2  10   1      632.14      641.88     48.97 o 
  -1  10   1      348.53      340.63     28.86 o 
   0  10   1      750.83      725.44     63.33 o 
   1  10   1       65.49       41.24     21.95 o 
   2  10   1     2196.26     2141.76     69.78 o 
   3  10   1      558.37      553.01     36.36 o 
   4  10   1       52.39       42.10     14.21 o 
   5  10   1        0.87       -5.82      9.84 o 
   6  10   1      209.75      181.93     26.20 o 
   7  10   1     1426.62     1471.62     87.70 o 
   8  10   1      175.19      203.66     27.84 o 
   9  10   1        5.62       -2.26     12.06 o 
  10  10   1       28.33       14.59     15.00 o 
  11  10   1      440.76      502.12     51.56 o 
  12  10   1      125.75      153.39     58.53 o 
  13  10   1      180.64      221.91     40.49 o 
  14  10   1        1.12        2.09     18.65 o 
  15  10   1      148.31      183.53     34.38 o 
  16  10   1       13.97       22.41     22.07 o 
  17  10   1       27.93       41.61     24.24 o 
  18  10   1      640.19      755.10     66.19 o 
  19  10   1      616.65      741.55     50.53 o 
  20  10   1      990.73     1113.69     85.45 o 
  21  10   1      128.18      176.54     23.77 o 
  22  10   1       35.88       65.37     18.28 o 
  23  10   1       35.90       34.29     18.94 o 
  24  10   1       11.25        3.12     17.20 o 
  25  10   1       87.28      105.58     24.91 o 
  26  10   1       14.08       17.85     17.72 o 
  27  10   1      285.96      251.17     58.14 o 
  28  10   1      225.71      264.90     49.00 o 
  29  10   1       60.12       73.63     23.89 o 
 -26  11   1      631.22      902.06    147.47 o 
 -25  11   1      535.67      507.78     61.19 o 
 -24  11   1      331.17      370.01    103.78 o 
 -23  11   1       15.96       27.72     26.18 o 
 -22  11   1      124.51       90.30     30.61 o 
 -21  11   1      250.22      247.69     43.45 o 
 -20  11   1       71.64       97.45     31.29 o 
 -19  11   1       95.04       81.29     37.81 o 
 -18  11   1      126.18      120.57     34.48 o 
 -17  11   1       81.65       68.38     27.65 o 
 -16  11   1        2.27       -1.75     21.03 o 
 -15  11   1      280.51      347.51     46.88 o 
 -14  11   1      138.62      177.89     35.13 o 
 -13  11   1      124.87      184.53     36.18 o 
 -12  11   1       43.93       29.24     24.61 o 
 -11  11   1       97.07       64.70     26.16 o 
 -10  11   1        1.52      -16.05     16.05 o 
  -9  11   1        0.67      -13.26     17.07 o 
  -8  11   1        0.99      -25.78     26.42 o 
  -7  11   1      532.53      405.11    101.95 o 
  -6  11   1       26.59        6.06     17.59 o 
  -5  11   1       99.21       57.75     29.70 o 
  -4  11   1      292.44      301.27     33.50 o 
  -3  11   1        0.60       24.53     14.92 o 
  -2  11   1       95.67       76.95     24.87 o 
  -1  11   1      818.69      908.05     45.86 o 
   0  11   1      357.71      417.96     32.87 o 
   1  11   1       63.57       47.06     24.29 o 
   2  11   1       59.07       33.99     13.44 o 
   3  11   1      490.56      525.90     36.26 o 
   4  11   1      158.36      165.17     34.04 o 
   5  11   1       60.55       76.36     21.99 o 
   6  11   1      146.42      122.31     62.94 o 
   7  11   1       72.61       82.69     27.58 o 
   8  11   1      487.44      460.83     50.58 o 
   9  11   1      243.06      325.11     88.09 o 
  10  11   1      409.63      433.15     50.83 o 
  11  11   1        6.66       34.75     22.80 o 
  12  11   1      840.62      737.82     65.41 o 
  13  11   1       87.84      114.57     30.56 o 
  14  11   1      155.32       92.46     29.98 o 
  15  11   1      834.85      960.36     76.31 o 
  16  11   1       17.83       54.90     27.01 o 
  17  11   1      134.16      155.76     35.08 o 
  18  11   1      256.39      259.31     76.41 o 
  19  11   1        0.15       -7.09     22.35 o 
  20  11   1     1245.88     1330.24     78.67 o 
  21  11   1      976.91     1242.70     68.78 o 
  22  11   1      181.94      119.56     33.72 o 
  23  11   1       43.83       52.62     30.46 o 
  24  11   1      461.95      543.74    104.38 o 
  25  11   1        1.85       -8.87     22.79 o 
  26  11   1       32.09       14.70     25.81 o 
 -23  12   1      142.92      139.17     39.26 o 
 -22  12   1      400.83      455.01     59.04 o 
 -21  12   1      260.09      253.09     46.03 o 
 -20  12   1       16.28       33.12     27.18 o 
 -19  12   1       21.05        8.28     23.38 o 
 -18  12   1       28.94       68.02     29.05 o 
 -17  12   1      299.35      306.68     47.26 o 
 -16  12   1       53.01        3.70     23.19 o 
 -15  12   1        4.57        0.79     20.91 o 
 -14  12   1        7.35        3.52     21.80 o 
 -13  12   1      191.69      224.44     40.22 o 
 -12  12   1      232.69      253.47     77.73 o 
 -11  12   1      169.90      152.72     35.89 o 
 -10  12   1      103.84      100.90     32.31 o 
  -9  12   1      210.29      197.38     38.69 o 
  -8  12   1      208.46      204.85     39.21 o 
  -7  12   1      302.82      259.69     44.53 o 
  -6  12   1       31.86       44.66     35.47 o 
  -5  12   1        1.01        5.36     49.98 o 
  -4  12   1        0.01       31.81     21.75 o 
  -3  12   1      323.72      339.87     47.69 o 
  -2  12   1      571.48      588.48     58.91 o 
  -1  12   1      309.27      319.09     45.73 o 
   0  12   1       25.15      -12.00     18.49 o 
   1  12   1      104.13       29.97     41.80 o 
   2  12   1      175.84      163.29     46.07 o 
   3  12   1        5.77        5.12     20.77 o 
   4  12   1      323.73      356.07     49.49 o 
   5  12   1       22.00       21.81     22.45 o 
   6  12   1      250.46      316.60     59.57 o 
   7  12   1        1.58       30.89     23.43 o 
   8  12   1      413.08      406.00     51.41 o 
   9  12   1      259.92      211.48     40.63 o 
  10  12   1        6.27       28.13     23.65 o 
  11  12   1       74.06       64.93     35.02 o 
  12  12   1        0.15      -20.55     20.55 o 
  13  12   1      890.90      951.70     77.85 o 
  14  12   1        6.10       26.72     35.87 o 
  15  12   1       51.48       67.17     35.99 o 
  16  12   1        9.70       22.27     23.11 o 
  17  12   1      244.94      390.73     54.55 o 
  18  12   1       85.45      135.85     35.28 o 
  19  12   1       10.89       -3.24     24.94 o 
  20  12   1       95.16      116.12     35.96 o 
  21  12   1      605.34      703.74     70.27 o 
  22  12   1       71.36       81.90     68.94 o 
  23  12   1      421.95      456.05     59.32 o 
 -20  13   1       66.95        3.54     66.88 o 
 -19  13   1       10.24      -16.99     35.06 o 
 -18  13   1        0.12       -6.49     22.35 o 
 -17  13   1       79.94      131.56     54.98 o 
 -16  13   1      248.61      258.62     46.72 o 
 -15  13   1      228.45      317.37     48.86 o 
 -14  13   1       20.83       52.69     28.66 o 
 -13  13   1       82.49       50.41     29.71 o 
 -12  13   1       89.58      106.92     34.61 o 
 -11  13   1       26.06       11.76     26.20 o 
 -10  13   1       58.72       80.79     32.68 o 
  -9  13   1      298.28      344.49     50.39 o 
  -8  13   1      148.66      138.06     70.35 o 
  -7  13   1        7.36        8.89     22.97 o 
  -6  13   1       47.26       52.44     29.17 o 
  -5  13   1      543.11      644.47     66.32 o 
  -4  13   1      628.67      736.27     70.85 o 
  -3  13   1        4.34       17.00     22.93 o 
  -2  13   1      239.01      193.53     73.83 o 
  -1  13   1      541.81      519.01     58.43 o 
   0  13   1      165.13      220.33     67.10 o 
   1  13   1      240.18      116.41     89.41 o 
   2  13   1      499.56      398.01     71.36 o 
   3  13   1        4.86        2.93     20.96 o 
   4  13   1       59.77       81.16     30.56 o 
   5  13   1        0.23       30.77     22.89 o 
   6  13   1        1.14       25.93     24.32 o 
   7  13   1      413.19      537.53     62.59 o 
   8  13   1      170.84      206.91     42.67 o 
   9  13   1      192.07      209.17     41.67 o 
  10  13   1      506.59      563.91     65.22 o 
  11  13   1      157.42      154.80     38.59 o 
  12  13   1       20.53      -22.53     22.53 o 
  13  13   1       61.46       65.91     30.67 o 
  14  13   1      181.66      202.29     52.57 o 
  15  13   1      501.92      617.65    106.32 o 
  16  13   1        7.84        2.51     28.23 o 
  17  13   1      569.39      579.28    124.88 o 
  18  13   1        1.76       -4.88     26.37 o 
  19  13   1      157.29      169.78     41.13 o 
  20  13   1      106.36       55.48     31.92 o 
 -15  14   1       15.20        4.76     28.75 o 
 -14  14   1        1.17       37.14     29.77 o 
 -13  14   1      112.32      132.37     40.08 o 
 -12  14   1      326.10      260.62     49.96 o 
 -11  14   1      537.24      601.18     81.46 o 
 -10  14   1        1.77       38.12     28.94 o 
  -9  14   1        0.09        3.28     25.30 o 
  -8  14   1      129.67      150.49     71.34 o 
  -7  14   1      290.19      291.85     50.43 o 
  -6  14   1      110.61      198.66     46.48 o 
  -5  14   1       77.12       70.13     43.35 o 
  -4  14   1      236.68      246.05     46.21 o 
  -3  14   1       69.37        2.65     37.92 o 
  -2  14   1       16.31       37.24     26.32 o 
  -1  14   1      395.06      646.35     69.72 o 
   0  14   1        0.07       33.20     26.81 o 
   1  14   1        2.65        3.62     20.33 o 
   2  14   1      289.50      155.36     36.91 o 
   3  14   1       55.68       40.07     29.20 o 
   4  14   1       49.06       35.30     26.49 o 
   5  14   1       21.83       11.29     22.96 o 
   6  14   1      567.18      744.54     74.94 o 
   7  14   1      202.17      229.59     44.29 o 
   8  14   1      670.69      785.53     77.52 o 
   9  14   1      109.29       48.66     30.79 o 
  10  14   1      304.73      269.55     49.89 o 
  11  14   1      618.90      792.15     79.38 o 
  12  14   1      398.49      431.86     60.20 o 
  13  14   1       55.41       43.09     29.19 o 
  14  14   1       85.59       22.97     33.87 o 
  15  14   1      146.45      179.85     48.92 o 
  -6  15   1        2.68      -27.22     27.81 o 
  -5  15   1      386.05      497.71     64.81 o 
  -4  15   1       84.92       88.49     41.32 o 
  -3  15   1        3.33      -21.73     21.73 o 
  -2  15   1       31.14       63.65     43.76 o 
  -1  15   1       38.18        8.31     25.83 o 
   0  15   1       15.21        4.08     28.01 o 
   1  15   1       45.61       16.29     23.95 o 
   2  15   1        9.22       54.79     28.09 o 
   3  15   1       37.91       44.93     30.34 o 
   4  15   1       41.51       66.64     32.49 o 
   5  15   1       19.41       18.61     32.64 o 
 -39   0   2       38.41       49.90     45.06 o 
 -38   0   2        1.36       19.19     39.07 o 
 -37   0   2      563.72      683.76    101.25 o 
 -36   0   2      174.11      205.20     62.67 o 
 -35   0   2        1.14      -27.45     27.45 o 
 -34   0   2      763.07      777.42     99.25 o 
 -33   0   2       52.92       86.55     38.85 o 
 -32   0   2      225.85      302.71     61.22 o 
 -31   0   2      476.17      496.43     78.04 o 
 -30   0   2        6.43       34.20     32.13 o 
 -29   0   2        2.71       38.13     20.45 o 
 -28   0   2     2023.91     1862.97     63.29 o 
 -27   0   2     2411.52     2370.50     73.48 o 
 -26   0   2     1640.08     1971.69     62.60 o 
 -25   0   2      806.13      588.72     39.53 o 
 -24   0   2     2224.57     2221.01     52.61 o 
 -23   0   2     1028.92     1123.34     28.49 o 
 -22   0   2     2228.22     2008.35     37.92 o 
 -21   0   2     1105.21     1108.13     26.91 o 
 -20   0   2      918.16      906.44     23.53 o 
 -19   0   2      239.99      260.63     11.24 o 
 -18   0   2      458.75      426.63     12.67 o 
 -17   0   2     2258.74     2319.37     29.09 o 
 -16   0   2     4862.35     5121.84     48.27 o 
 -15   0   2     6472.29     6296.87     55.16 o 
 -14   0   2    18014.97    18685.17    133.31 o 
 -13   0   2     2214.98     2105.64     53.85 o 
 -12   0   2    37816.92    40705.73    270.59 o 
 -11   0   2     4958.95     4882.33     41.94 o 
 -10   0   2     1965.63     1920.70     20.09 o 
  -9   0   2       76.46       49.73      3.79 o 
  -8   0   2     2808.02     2848.80     25.87 o 
  -7   0   2     3081.77     3439.39     28.78 o 
  -6   0   2     7726.30     6972.05     62.69 o 
  -5   0   2     7274.35     7855.82     75.19 o 
  -4   0   2    39137.60    35627.20    286.43 o 
  -3   0   2    15385.01    16867.18    228.97 o 
  -2   0   2     9766.81     9229.09    113.80 o 
  -1   0   2     1983.70     1667.08     30.05 o 
   3   0   2     3083.29     2763.78     73.62 o 
   4   0   2    31615.57    32853.94    363.67 o 
   5   0   2     3873.08     3937.59     51.41 o 
   6   0   2    74370.86    72116.02    571.04 o 
   7   0   2    17145.81    16298.10    134.15 o 
   8   0   2    14614.56    15922.83    145.43 o 
   9   0   2    33259.68    32061.45    238.37 o 
  10   0   2    13274.74    13646.75    101.67 o 
  11   0   2     1008.61      940.38     14.89 o 
  12   0   2     1867.47     1944.28     24.35 o 
  13   0   2     2976.45     3100.70     34.45 o 
  14   0   2    14492.28    14860.87    121.37 o 
  15   0   2     2175.98     2476.49     31.10 o 
  16   0   2      401.15      447.43     13.93 o 
  17   0   2     1743.96     1701.70     25.79 o 
  18   0   2    10457.60    10292.08     93.01 o 
  19   0   2     8894.48     8727.42     77.83 o 
  20   0   2     1583.95     1693.57     37.46 o 
  21   0   2     1760.73     1859.04     36.99 o 
  22   0   2     1507.89     1337.99     41.25 o 
  23   0   2       81.45       64.01     11.81 o 
  24   0   2       28.72       39.51     10.28 o 
  25   0   2       14.32       33.14     11.02 o 
  26   0   2       80.23       61.87     16.17 o 
  27   0   2      724.96      731.78     50.68 o 
  28   0   2      370.04      361.99     42.09 o 
  29   0   2      116.35      139.86     31.97 o 
  30   0   2     1190.11     1332.10     70.48 o 
  31   0   2       34.57       78.29     37.90 o 
  32   0   2        5.22        7.32     26.78 o 
  33   0   2      952.47     1254.00    103.89 o 
  34   0   2       88.69      170.27     50.10 o 
  35   0   2        0.02       21.45     31.92 o 
  36   0   2      289.94      436.01     76.84 o 
  37   0   2       61.21       49.53     38.69 o 
  38   0   2        0.35       15.18     34.91 o 
 -39   1   2        0.22       18.36     28.90 o 
 -38   1   2     1041.36     1097.99     91.03 o 
 -37   1   2     1888.24     1985.59    227.10 o 
 -36   1   2      124.09      207.90     49.34 o 
 -35   1   2        4.88       15.06     22.11 o 
 -34   1   2      487.51      425.72     77.05 o 
 -33   1   2      118.20      109.16     34.80 o 
 -32   1   2       37.35       56.22     19.94 o 
 -31   1   2        3.54       54.11     18.50 o 
 -30   1   2      213.94      229.44     32.69 o 
 -29   1   2        3.92      -11.66     11.79 o 
 -28   1   2       11.68       10.02     16.25 o 
 -27   1   2      233.77      244.72     21.43 o 
 -26   1   2      408.35      451.06     27.79 o 
 -25   1   2     1768.31     1733.16     45.13 o 
 -24   1   2     2100.60     1876.37     40.22 o 
 -23   1   2      251.62      193.01     11.64 o 
 -22   1   2      342.85      324.93     12.30 o 
 -21   1   2       54.24       31.15      5.33 o 
 -20   1   2       72.66       77.79      8.55 o 
 -19   1   2     1042.73      992.40     14.27 o 
 -18   1   2      261.98      235.77      7.91 o 
 -17   1   2     1748.73     1789.36     18.80 o 
 -16   1   2     7678.36     7356.49     47.63 o 
 -15   1   2      556.08      582.66      9.70 o 
 -14   1   2      198.85      333.56      7.84 o 
 -13   1   2     4158.61     4514.89     31.40 o 
 -12   1   2     2492.36     2788.20     20.55 o 
 -11   1   2      196.80      215.79      6.91 o 
 -10   1   2     2137.83     2219.69     17.10 o 
  -9   1   2       58.93       67.03      3.20 o 
  -8   1   2      102.82      182.42      4.95 o 
  -7   1   2    15529.71    15686.47     93.36 o 
  -6   1   2     9196.56     9701.29     57.59 o 
  -5   1   2     5403.65     4922.38     29.91 o 
  -4   1   2     3088.81     3308.77     26.25 o 
  -3   1   2      810.10      604.87     11.02 o 
  -2   1   2       31.35       20.74      1.92 o 
  -1   1   2      573.22      498.22      6.15 o 
   0   1   2    10771.73    10521.94     88.73 o 
   1   1   2     2616.95     2563.04     25.81 o 
   2   1   2     1627.34     1513.07     26.78 o 
   3   1   2     1302.43     1222.61     18.16 o 
   4   1   2     8290.04     7847.57     67.10 o 
   5   1   2     9849.64     9685.83    125.52 o 
   6   1   2     6459.38     5619.92     47.06 o 
   7   1   2      770.98      675.07      9.86 o 
   8   1   2       11.92       24.97      2.23 o 
   9   1   2      514.71      404.80      6.95 o 
  10   1   2     1308.17     1091.45     11.96 o 
  11   1   2     7217.90     7420.06     45.72 o 
  12   1   2      273.69      313.52      6.40 o 
  13   1   2      368.90      322.46      7.98 o 
  14   1   2      377.50      372.84      7.13 o 
  15   1   2      891.40      967.96     11.61 o 
  16   1   2    13932.90    13932.27     76.02 o 
  17   1   2     1955.28     2032.82     18.91 o 
  18   1   2      285.04      277.86      7.55 o 
  19   1   2      257.40      278.10      8.64 o 
  20   1   2     2310.35     2492.67     26.56 o 
  21   1   2      184.46      164.50      9.76 o 
  22   1   2       25.26       22.81      5.36 o 
  23   1   2      505.06      517.56     20.67 o 
  24   1   2      250.14      240.05     14.96 o 
  25   1   2      134.51      152.27     13.78 o 
  26   1   2      981.45      922.03     31.92 o 
  27   1   2     1524.40     1597.67     40.48 o 
  28   1   2       72.31      104.18     13.17 o 
  29   1   2     1042.75     1107.76     44.47 o 
  30   1   2      934.80      976.72     54.68 o 
  31   1   2     1222.96     1130.17    139.23 o 
  32   1   2        0.17       -3.01     17.94 o 
  33   1   2      187.72      191.15     48.56 o 
  34   1   2        0.36      -16.14     16.14 o 
  35   1   2        0.23      -11.08     29.97 o 
  36   1   2        8.59       16.78     23.96 o 
  37   1   2      185.52      216.32     42.71 o 
  38   1   2        8.24       53.66     29.36 o 
 -38   2   2      115.86      166.58     40.92 o 
 -37   2   2      236.35      245.28     45.83 o 
 -36   2   2       80.61       39.10     25.48 o 
 -35   2   2      107.46       78.50     26.42 o 
 -34   2   2       76.88       88.90     24.11 o 
 -33   2   2       44.42      101.12     24.67 o 
 -32   2   2      651.91      705.55     77.79 o 
 -31   2   2        0.99        2.71     15.61 o 
 -30   2   2      765.34      774.63     80.71 o 
 -29   2   2      548.91      494.80     58.61 o 
 -28   2   2      625.44      590.65     55.18 o 
 -27   2   2     2585.18     2856.55     80.66 o 
 -26   2   2       73.72       91.28     14.49 o 
 -25   2   2       65.00       40.12     11.81 o 
 -24   2   2     2467.32     2471.72     54.78 o 
 -23   2   2      117.15      119.92     12.08 o 
 -22   2   2     3405.83     3300.57     42.13 o 
 -21   2   2       45.27       32.93      6.54 o 
 -20   2   2      736.64      721.64     15.76 o 
 -19   2   2      538.55      504.36     12.97 o 
 -18   2   2       36.92       38.48      4.23 o 
 -17   2   2     4197.80     4074.97     32.87 o 
 -16   2   2      735.54      715.05     11.49 o 
 -15   2   2       57.48       46.58      3.77 o 
 -14   2   2     7833.85     8045.61     48.23 o 
 -13   2   2    13895.16    14378.78     77.22 o 
 -12   2   2     6790.77     6832.86     39.96 o 
 -11   2   2      490.30      503.27      7.53 o 
 -10   2   2      291.97      256.06      5.54 o 
  -9   2   2     1705.67     1612.86     14.08 o 
  -8   2   2      257.37      282.30      5.56 o 
  -7   2   2        2.08        1.25      1.56 o 
  -6   2   2     7149.57     7187.73     44.34 o 
  -5   2   2       56.59       47.57      2.62 o 
  -4   2   2     2386.01     2309.85     17.16 o 
  -3   2   2     1793.72     1768.33     14.59 o 
  -2   2   2     2302.01     2236.41     18.52 o 
  -1   2   2     8582.39     8734.43     59.21 o 
   0   2   2     8704.99     8583.22     62.11 o 
   1   2   2      273.05      291.62      6.12 o 
   2   2   2      662.84      712.36     10.24 o 
   3   2   2     2670.75     2800.00     43.74 o 
   4   2   2        2.57        9.14      2.42 o 
   5   2   2     9557.29     9023.34     68.44 o 
   6   2   2    13227.51    13354.17     92.35 o 
   7   2   2    10068.62     9947.46     74.99 o 
   8   2   2      398.75      383.78      7.55 o 
   9   2   2     3067.60     2996.93     24.20 o 
  10   2   2     4331.67     4337.10     33.12 o 
  11   2   2     2363.40     2557.46     21.11 o 
  12   2   2      325.35      346.00      6.85 o 
  13   2   2       16.29       16.25      2.45 o 
  14   2   2     2927.94     2980.63     24.65 o 
  15   2   2       26.34       32.22      3.19 o 
  16   2   2     6617.12     6630.23     44.30 o 
  17   2   2      630.54      533.17      9.62 o 
  18   2   2     2145.93     1982.90     20.01 o 
  19   2   2     9848.11     9584.07     64.38 o 
  20   2   2     1501.48     1478.86     22.77 o 
  21   2   2        1.32        3.37      4.13 o 
  22   2   2     1008.69      972.47     21.63 o 
  23   2   2       14.94        9.65      5.25 o 
  24   2   2      212.25      193.47     16.64 o 
  25   2   2       79.11       64.74     11.41 o 
  26   2   2       44.33       31.43      9.94 o 
  27   2   2      765.11      769.17     33.45 o 
  28   2   2       74.89       52.03     13.98 o 
  29   2   2      725.07      780.10     47.11 o 
  30   2   2      286.04      306.38     28.99 o 
  31   2   2      175.32      147.36     26.26 o 
  32   2   2       37.82       15.12     20.17 o 
  33   2   2      296.76      365.29     47.60 o 
  34   2   2       96.51      139.50     32.30 o 
  35   2   2       13.24        5.86     20.71 o 
  36   2   2        7.87       45.48     27.58 o 
  37   2   2      274.40      293.74     48.82 o 
  38   2   2        6.97       34.56     26.55 o 
 -38   3   2     1173.31     1335.73     99.42 o 
 -37   3   2     1183.38     1276.13     72.49 o 
 -36   3   2      243.83      284.70     38.74 o 
 -35   3   2      363.91      477.82     47.32 o 
 -34   3   2      484.10      469.44     44.82 o 
 -33   3   2       47.02       61.67     21.32 o 
 -32   3   2       99.75       75.51     23.95 o 
 -31   3   2        2.37       -8.84     15.09 o 
 -30   3   2      830.58      919.40     58.09 o 
 -29   3   2       47.45       19.23     18.02 o 
 -28   3   2      312.09      299.67     53.87 o 
 -27   3   2       12.59       12.80     17.17 o 
 -26   3   2      643.72      629.25     44.04 o 
 -25   3   2      543.45      515.10     31.65 o 
 -24   3   2        0.32       -1.64      7.64 o 
 -23   3   2      293.27      243.95     17.82 o 
 -22   3   2      810.39      889.38     24.87 o 
 -21   3   2      404.64      389.50     15.90 o 
 -20   3   2     1325.78     1262.78     21.04 o 
 -19   3   2     1105.48     1031.66     22.81 o 
 -18   3   2     1853.69     1738.56     19.89 o 
 -17   3   2     5388.20     5122.81     39.27 o 
 -16   3   2     8691.11     8747.00     53.32 o 
 -15   3   2        5.62       23.73      2.89 o 
 -14   3   2     1702.83     1598.65     16.95 o 
 -13   3   2     3032.40     3228.43     25.09 o 
 -12   3   2     4390.59     4358.38     30.70 o 
 -11   3   2     1494.36     1508.45     15.45 o 
 -10   3   2      204.23      208.37      5.94 o 
  -9   3   2       29.25       32.05      3.01 o 
  -8   3   2     2347.24     2702.59     22.14 o 
  -7   3   2      489.24      476.78      7.82 o 
  -6   3   2     7506.48     7764.02     52.88 o 
  -5   3   2    20329.67    20455.77    132.02 o 
  -4   3   2    13241.03    12883.70     78.28 o 
  -3   3   2    23192.28    23215.49    130.87 o 
  -2   3   2     4017.51     4064.10     32.48 o 
  -1   3   2     5519.18     5076.58     38.68 o 
   0   3   2     2230.11     2082.56     20.42 o 
   1   3   2      105.70       80.09      5.15 o 
   2   3   2      596.88      643.38      9.79 o 
   3   3   2      300.60      280.80      5.73 o 
   4   3   2     4282.69     4384.44     38.62 o 
   5   3   2     3288.27     3276.02     29.93 o 
   6   3   2      592.24      641.10     10.73 o 
   7   3   2     2766.52     2717.47     28.18 o 
   8   3   2     4899.65     4569.59     42.29 o 
   9   3   2      717.98      578.71      8.67 o 
  10   3   2      537.46      636.87      9.45 o 
  11   3   2      162.55      152.58      6.40 o 
  12   3   2      929.29      858.13     10.55 o 
  13   3   2     1142.58     1226.82     15.57 o 
  14   3   2      129.22      134.97      5.24 o 
  15   3   2     2116.97     2130.46     20.90 o 
  16   3   2     2786.23     2914.10     25.84 o 
  17   3   2     7098.91     7234.77     49.98 o 
  18   3   2     1116.93     1074.37     16.16 o 
  19   3   2        0.12       -3.45      3.45 o 
  20   3   2        2.40        6.51      4.32 o 
  21   3   2      828.68      812.69     21.67 o 
  22   3   2     1732.09     1709.98     41.63 o 
  23   3   2      157.04      134.43     14.56 o 
  24   3   2        0.05        8.31      8.66 o 
  25   3   2      387.51      342.85     20.60 o 
  26   3   2      294.70      326.89     26.70 o 
  27   3   2      460.23      453.25     29.14 o 
  28   3   2       25.01       12.92     12.93 o 
  29   3   2      931.09     1064.42     77.02 o 
  30   3   2      417.50      444.89     34.39 o 
  31   3   2      219.36      236.50     27.96 o 
  32   3   2        8.57       34.06     23.64 o 
  33   3   2        7.69        8.54     20.94 o 
  34   3   2      307.26      274.43     43.79 o 
  35   3   2      109.43       65.81     27.69 o 
  36   3   2        1.10       31.59     32.40 o 
  37   3   2       24.74       41.21     31.13 o 
  38   3   2        1.64       23.83     26.10 o 
 -37   4   2      236.48      185.17     34.15 o 
 -36   4   2       34.36       45.93     23.49 o 
 -35   4   2       52.93       70.09     23.47 o 
 -34   4   2       94.66       42.38     21.77 o 
 -33   4   2      361.67      305.60     39.21 o 
 -32   4   2       29.10       11.37     18.94 o 
 -31   4   2      169.47      179.32     29.63 o 
 -30   4   2        0.23       -7.36     15.78 o 
 -29   4   2       43.81       23.65     16.77 o 
 -28   4   2      647.09      629.45     49.43 o 
 -27   4   2      962.50     1129.29     51.24 o 
 -26   4   2      393.37      537.49     34.86 o 
 -25   4   2     1513.33     1357.41     48.26 o 
 -24   4   2     1221.01     1324.64     58.22 o 
 -23   4   2       69.25       66.17     13.70 o 
 -22   4   2      200.51      236.54     19.79 o 
 -21   4   2       13.27        6.26      7.13 o 
 -20   4   2        0.15       -5.22      5.22 o 
 -19   4   2     1928.81     1807.30     30.72 o 
 -18   4   2      313.33      318.72     13.66 o 
 -17   4   2      643.77      684.62     12.74 o 
 -16   4   2       56.43       78.20      4.88 o 
 -15   4   2       11.06        5.36      2.23 o 
 -14   4   2     1119.62     1276.91     15.97 o 
 -13   4   2     6522.85     7133.41     47.11 o 
 -12   4   2      733.34      757.42     11.04 o 
 -11   4   2     3306.11     3309.53     26.33 o 
 -10   4   2        5.01       12.43      2.47 o 
  -9   4   2      106.58      114.21      4.84 o 
  -8   4   2     2332.36     2397.84     22.18 o 
  -7   4   2      556.92      662.86     10.83 o 
  -6   4   2      700.45      829.96     11.42 o 
  -5   4   2        0.42        9.80      2.13 o 
  -4   4   2     4978.81     6035.02     42.01 o 
  -3   4   2     4374.14     5206.37     40.37 o 
  -2   4   2     1823.70     1795.90     17.80 o 
  -1   4   2      689.21      719.83     10.03 o 
   0   4   2      793.11      848.94     12.03 o 
   1   4   2      259.70      259.68      8.78 o 
   2   4   2        1.72        0.67      1.95 o 
   3   4   2       56.70       23.44      4.19 o 
   4   4   2     5489.60     5029.77     43.65 o 
   5   4   2      580.65      369.12      8.81 o 
   6   4   2    26247.80    28306.02    207.33 o 
   7   4   2    11658.35    11524.26     93.36 o 
   8   4   2     9384.83     9814.08    116.14 o 
   9   4   2     5765.25     5996.18     50.09 o 
  10   4   2     4093.17     4300.70     34.67 o 
  11   4   2      523.94      645.15      9.99 o 
  12   4   2       51.31       60.65      3.66 o 
  13   4   2     1027.05      971.62     12.93 o 
  14   4   2      857.45      802.35     11.88 o 
  15   4   2     5297.24     5374.39     42.20 o 
  16   4   2     3505.55     3393.01     35.77 o 
  17   4   2      148.58      158.84      9.46 o 
  18   4   2     2010.00     1944.60     26.62 o 
  19   4   2     2108.89     2145.64     32.56 o 
  20   4   2     1232.97     1248.29     34.41 o 
  21   4   2     4952.97     4670.38     76.61 o 
  22   4   2       98.65       92.04     13.70 o 
  23   4   2      298.42      327.01     24.47 o 
  24   4   2       25.28       42.49     12.23 o 
  25   4   2      179.60      203.52     18.05 o 
  26   4   2       66.94       81.80     13.44 o 
  27   4   2      533.34      599.98     30.52 o 
  28   4   2       20.21       14.24     13.45 o 
  29   4   2      162.84      162.98     23.08 o 
  30   4   2      155.44       95.36     19.59 o 
  31   4   2      377.54      411.20     34.67 o 
  32   4   2      191.52      187.07     30.46 o 
  33   4   2      249.50      290.73     53.47 o 
  34   4   2      217.53      294.70     45.09 o 
  35   4   2       53.78       72.36     30.28 o 
  36   4   2      117.04       51.32     35.72 o 
  37   4   2      326.00      168.01     52.06 o 
 -36   5   2      483.39      624.45     93.77 o 
 -35   5   2      904.41     1090.17    124.37 o 
 -34   5   2      208.55      234.93     35.84 o 
 -33   5   2        0.44      -10.16     16.25 o 
 -32   5   2       50.54       54.50     23.79 o 
 -31   5   2       86.54       53.38     21.34 o 
 -30   5   2        1.62        5.66     19.10 o 
 -29   5   2      682.34      751.44     52.46 o 
 -28   5   2       21.84       12.72     15.57 o 
 -27   5   2       80.41       98.74     21.29 o 
 -26   5   2        0.20       -0.99     10.46 o 
 -25   5   2       10.75       17.31     11.72 o 
 -24   5   2        6.00       -5.90     10.03 o 
 -23   5   2        2.45       -8.80      8.80 o 
 -22   5   2      277.53      232.71     22.85 o 
 -21   5   2        0.85       -0.09      7.07 o 
 -20   5   2      132.73      104.44     11.89 o 
 -19   5   2        5.47        7.85      6.81 o 
 -18   5   2     1573.49     1486.06     30.51 o 
 -17   5   2    10685.51    10436.07     95.59 o 
 -16   5   2     7831.28     7802.42     63.22 o 
 -15   5   2        4.29        3.30      2.95 o 
 -14   5   2     1093.91     1039.89     14.09 o 
 -13   5   2     1871.68     1941.37     19.80 o 
 -12   5   2     1067.23     1107.17     14.53 o 
 -11   5   2      450.72      514.63      9.57 o 
 -10   5   2      362.42      354.74      7.99 o 
  -9   5   2      100.65      121.35      5.45 o 
  -8   5   2      846.12      957.94     13.29 o 
  -7   5   2     1963.37     2327.85     22.37 o 
  -6   5   2     2285.66     2497.17     23.60 o 
  -5   5   2    10621.25    11307.28     71.95 o 
  -4   5   2    35851.39    38252.44    232.31 o 
  -3   5   2    14336.60    14437.35     94.55 o 
  -2   5   2      247.93      379.22      7.52 o 
  -1   5   2     7986.10     8102.25     55.27 o 
   0   5   2     4451.06     4726.35     35.55 o 
   1   5   2      493.14      520.17      9.10 o 
   2   5   2     2124.63     2156.37     34.30 o 
   3   5   2     1108.44     1083.97     41.37 o 
   4   5   2     7209.96     7330.50     64.38 o 
   5   5   2     1913.47     1880.89     23.61 o 
   6   5   2     5394.31     5980.46     55.24 o 
   7   5   2      550.46      518.03     12.30 o 
   8   5   2      773.47      635.67     13.88 o 
   9   5   2      696.03      876.76     20.02 o 
  10   5   2     1091.61     1046.77     17.77 o 
  11   5   2      168.50      155.65      8.13 o 
  12   5   2      314.18      278.06     10.70 o 
  13   5   2      919.44     1000.46     14.48 o 
  14   5   2        8.81       14.11      4.17 o 
  15   5   2     2402.57     2198.91     34.10 o 
  16   5   2      861.69      877.28     21.34 o 
  17   5   2     4067.98     3885.80     50.47 o 
  18   5   2     1011.28     1012.75     26.69 o 
  19   5   2     1304.94     1214.97     66.22 o 
  20   5   2      119.00       97.33     18.76 o 
  21   5   2       84.96       49.19     11.61 o 
  22   5   2       61.29       45.02     16.74 o 
  23   5   2        4.96       10.02      9.60 o 
  24   5   2      593.89      620.08     32.33 o 
  25   5   2        5.22        8.66     10.41 o 
  26   5   2      141.08      165.93     22.61 o 
  27   5   2        1.58       14.93     13.62 o 
  28   5   2      129.43       99.85     22.76 o 
  29   5   2      354.71      384.92     39.09 o 
  30   5   2       38.56       71.39     21.43 o 
  31   5   2        2.37       -1.35     17.27 o 
  32   5   2      237.19      274.03     35.96 o 
  33   5   2        0.72      -12.84     21.04 o 
  34   5   2        0.16       -0.13     22.03 o 
  35   5   2      131.31       91.57     43.69 o 
  36   5   2       35.66       46.26     33.99 o 
 -35   6   2      118.70      138.32     37.74 o 
 -34   6   2       71.14       39.34     29.71 o 
 -33   6   2        6.82       15.40     23.87 o 
 -32   6   2      308.25      348.85     49.61 o 
 -31   6   2       47.02       68.39     41.78 o 
 -30   6   2      204.56      254.54     42.45 o 
 -29   6   2      786.50      999.41     76.62 o 
 -28   6   2      388.96      481.07     52.66 o 
 -27   6   2      405.94      466.88     65.91 o 
 -26   6   2      416.90      395.04     50.16 o 
 -25   6   2       83.87       34.56     16.47 o 
 -24   6   2       50.00       27.40     17.51 o 
 -23   6   2        0.97       -0.08     10.80 o 
 -22   6   2      454.53      547.38     38.26 o 
 -21   6   2      348.04      278.24     24.07 o 
 -20   6   2       66.48       72.72     12.28 o 
 -19   6   2      116.29       81.29     11.78 o 
 -18   6   2      551.23      523.05     30.07 o 
 -17   6   2      154.35      135.59     13.26 o 
 -16   6   2     3048.28     3088.95     50.52 o 
 -15   6   2     3710.89     3497.24     47.02 o 
 -14   6   2      484.16      464.70     17.22 o 
 -13   6   2     1267.08     1292.09     21.11 o 
 -12   6   2       74.97       51.58      6.53 o 
 -11   6   2     2311.89     2334.81     23.63 o 
 -10   6   2       21.36       23.05      3.51 o 
  -9   6   2      187.26      182.99      7.22 o 
  -8   6   2       60.04       68.96      4.42 o 
  -7   6   2       39.07       12.89      2.78 o 
  -6   6   2      232.54      192.82      7.77 o 
  -5   6   2     2214.43     2534.15     25.44 o 
  -4   6   2       72.15       69.92      4.35 o 
  -3   6   2     1601.65     2031.97     21.06 o 
  -2   6   2     1101.58     1248.11     15.27 o 
  -1   6   2      213.28      216.17      6.43 o 
   0   6   2     1051.14     1034.89     14.49 o 
   1   6   2      922.92      945.10     13.15 o 
   2   6   2        3.23        2.08      2.26 o 
   3   6   2       19.56       15.04      3.47 o 
   4   6   2     5920.07     6345.87     59.95 o 
   5   6   2       19.79        0.19      3.42 o 
   6   6   2      925.44      929.76     17.79 o 
   7   6   2    14301.15    15228.65    122.23 o 
   8   6   2     1630.98     1753.42     26.01 o 
   9   6   2        7.31        9.17      3.38 o 
  10   6   2       40.03       25.80      4.32 o 
  11   6   2        4.80        8.42      4.16 o 
  12   6   2     1888.67     1861.30     33.79 o 
  13   6   2     1522.87     1496.49     30.46 o 
  14   6   2     1916.35     1931.27     35.78 o 
  15   6   2     1199.53     1202.21     29.02 o 
  16   6   2     1675.33     1702.68     34.50 o 
  17   6   2     5719.61     5778.19    101.00 o 
  18   6   2      220.47      199.55     24.38 o 
  19   6   2       45.79       34.84     15.84 o 
  20   6   2     2620.41     2653.16     73.09 o 
  21   6   2     1351.74     1354.73     44.86 o 
  22   6   2       11.66       22.30     12.41 o 
  23   6   2      146.60      202.59     23.00 o 
  24   6   2      320.01      270.39     25.90 o 
  25   6   2      270.39      285.93     27.33 o 
  26   6   2      138.36      139.11     21.48 o 
  27   6   2      470.91      574.45     49.68 o 
  28   6   2       10.06       19.93     16.67 o 
  29   6   2      544.52      569.11     47.64 o 
  30   6   2      214.26      228.03     32.21 o 
  31   6   2      539.82      577.69     48.60 o 
  32   6   2       90.73       62.21     22.59 o 
  33   6   2      180.86      127.15     35.17 o 
  34   6   2        2.23       52.60     58.98 o 
  35   6   2        1.13      -21.03     21.03 o 
 -34   7   2        5.70        3.66     27.24 o 
 -33   7   2        9.33        7.94     33.15 o 
 -32   7   2      278.06      337.98     51.63 o 
 -31   7   2      197.77      148.53     35.71 o 
 -30   7   2       13.75       19.70     39.66 o 
 -29   7   2       14.64        1.07     20.91 o 
 -28   7   2       19.92       18.09     29.15 o 
 -27   7   2      538.30      634.80     58.58 o 
 -26   7   2      143.16      159.06     30.03 o 
 -25   7   2      301.64      350.71     42.69 o 
 -24   7   2        0.16       18.78     14.58 o 
 -23   7   2      236.60      264.93     37.70 o 
 -22   7   2       17.20       16.15     13.61 o 
 -21   7   2       15.92       35.44     14.29 o 
 -20   7   2        5.32       17.63     10.92 o 
 -19   7   2       82.12      104.51     17.15 o 
 -18   7   2     2279.43     2172.93     49.34 o 
 -17   7   2     4435.29     4278.90     71.89 o 
 -16   7   2     1451.98     1286.29     40.18 o 
 -15   7   2      550.08      581.55     36.09 o 
 -14   7   2     1177.75     1418.87     46.28 o 
 -13   7   2      312.37      323.81     17.79 o 
 -12   7   2     1238.70     1274.02     28.69 o 
 -11   7   2       11.25       10.74      4.75 o 
 -10   7   2        6.44        5.24      3.91 o 
  -9   7   2        3.19        5.06      4.29 o 
  -8   7   2       83.15       71.11      8.12 o 
  -7   7   2        0.94        4.69      3.03 o 
  -6   7   2      201.39      201.92      9.02 o 
  -5   7   2     1667.80     1814.33     20.98 o 
  -4   7   2    11287.13    11794.68     80.79 o 
  -3   7   2     5168.12     5227.01     42.21 o 
  -2   7   2      294.37      300.85      8.29 o 
  -1   7   2      735.88      832.79     11.94 o 
   0   7   2      141.41      135.81      5.00 o 
   1   7   2        0.38        3.45      3.12 o 
   2   7   2      794.47      773.08     16.08 o 
   3   7   2       39.40       33.05      5.38 o 
   4   7   2      487.65      456.13     12.97 o 
   5   7   2     2884.02     3108.06     35.23 o 
   6   7   2     4603.77     4778.54     55.36 o 
   7   7   2      634.07      705.88     18.33 o 
   8   7   2      608.98      612.55     19.03 o 
   9   7   2        5.75        5.30      5.33 o 
  10   7   2     2349.71     2414.65     40.20 o 
  11   7   2      315.65      322.95     16.76 o 
  12   7   2      112.47       96.12      9.95 o 
  13   7   2      264.09      297.51     20.17 o 
  14   7   2      261.07      246.98     20.90 o 
  15   7   2       39.06       56.97     21.20 o 
  16   7   2      349.14      273.24     28.32 o 
  17   7   2      524.42      538.85     38.23 o 
  18   7   2      195.11      145.63     31.71 o 
  19   7   2      900.56      848.01     54.22 o 
  20   7   2      401.46      362.68     33.40 o 
  21   7   2      124.10      115.20     21.05 o 
  22   7   2       14.94       24.25     13.12 o 
  23   7   2       95.46      109.06     18.67 o 
  24   7   2       61.45       62.08     16.89 o 
  25   7   2      347.42      295.81     28.54 o 
  26   7   2       20.02       15.87     16.61 o 
  27   7   2        4.62       13.70     17.02 o 
  28   7   2      163.86      175.17     45.89 o 
  29   7   2       22.11       34.26     19.55 o 
  30   7   2       74.20      133.47     27.01 o 
  31   7   2       36.39       16.20     19.78 o 
  32   7   2      520.58      529.73     48.68 o 
  33   7   2       19.12       79.12     30.69 o 
  34   7   2        4.39       25.11     24.93 o 
 -33   8   2       14.80      -19.10     22.44 o 
 -32   8   2      174.44      166.23     40.15 o 
 -31   8   2       53.19       56.03     28.58 o 
 -30   8   2      218.63      192.53     38.95 o 
 -29   8   2      844.18      866.61     89.86 o 
 -28   8   2      232.08      204.59     34.18 o 
 -27   8   2      286.42      404.54     49.04 o 
 -26   8   2        7.40       14.73     15.86 o 
 -25   8   2      425.38      428.28     39.59 o 
 -24   8   2      249.37      180.21     27.72 o 
 -23   8   2      176.69      153.96     24.80 o 
 -22   8   2       12.49       -6.61     11.96 o 
 -21   8   2       39.16       41.64     16.49 o 
 -20   8   2      102.03      103.90     20.19 o 
 -19   8   2      111.55      101.20     17.08 o 
 -18   8   2       83.73       67.81     15.17 o 
 -17   8   2       17.38       12.96     11.00 o 
 -16   8   2      489.83      522.42     35.48 o 
 -15   8   2      629.43      614.34     38.69 o 
 -14   8   2       74.78       91.72     17.31 o 
 -13   8   2     1619.09     1508.38     47.21 o 
 -12   8   2     1898.88     1808.65     37.93 o 
 -11   8   2      111.03      123.12     15.42 o 
 -10   8   2     1688.88     1538.23     80.99 o 
  -9   8   2       94.31       87.84     11.25 o 
  -8   8   2        0.85        4.24      5.94 o 
  -7   8   2      336.81      349.20     16.19 o 
  -6   8   2     3193.16     2980.89     41.68 o 
  -5   8   2    13102.38    12708.20    110.75 o 
  -4   8   2      773.41      742.52     16.92 o 
  -3   8   2     3578.67     3598.69     42.68 o 
  -2   8   2      145.05      140.03     11.20 o 
  -1   8   2     1212.18     1195.23     26.19 o 
   0   8   2     1053.42     1095.97     36.33 o 
   1   8   2      545.02      547.41     18.82 o 
   2   8   2     1589.69     1600.60     32.90 o 
   3   8   2      249.48      254.17     17.09 o 
   4   8   2     3345.37     3346.96     60.57 o 
   5   8   2     1559.40     1501.55     30.21 o 
   6   8   2     1261.08     1261.63     29.45 o 
   7   8   2     1483.26     1451.86     28.83 o 
   8   8   2     1977.66     1766.58     34.34 o 
   9   8   2      920.49      866.77     34.28 o 
  10   8   2     1877.22     1843.59     65.48 o 
  11   8   2       69.98       42.79     14.41 o 
  12   8   2     1148.48     1124.07     35.57 o 
  13   8   2      284.23      207.68     24.49 o 
  14   8   2      375.17      403.49     35.06 o 
  15   8   2       96.43       90.15     18.65 o 
  16   8   2     1134.72     1023.03     47.15 o 
  17   8   2      315.07      385.77     57.27 o 
  18   8   2     1899.28     2163.21     68.22 o 
  19   8   2       35.85       23.71     15.17 o 
  20   8   2      209.93      239.50     29.19 o 
  21   8   2      930.88     1042.88     49.31 o 
  22   8   2      705.20      720.93     42.22 o 
  23   8   2      162.33      148.83     22.54 o 
  24   8   2      112.12      127.72     21.25 o 
  25   8   2        0.03        1.61     14.04 o 
  26   8   2      194.69      173.78     31.91 o 
  27   8   2       50.39       38.70     19.59 o 
  28   8   2       35.84       58.99     22.12 o 
  29   8   2       32.67       34.63     20.10 o 
  30   8   2      332.37      297.75     38.29 o 
  31   8   2     1240.42     1327.59     72.18 o 
  32   8   2      639.57      799.98     60.61 o 
 -31   9   2      282.05      256.99     44.57 o 
 -30   9   2       62.92       30.66     46.04 o 
 -29   9   2        3.63        0.09     23.02 o 
 -28   9   2      318.62      372.64     40.64 o 
 -27   9   2      352.80      362.53     39.96 o 
 -26   9   2      294.90      301.48     35.75 o 
 -25   9   2        5.50       -1.72     15.46 o 
 -24   9   2      253.33      256.52     32.93 o 
 -23   9   2       18.81       16.82     16.40 o 
 -22   9   2       44.13       29.57     16.45 o 
 -21   9   2      394.14      424.51     64.39 o 
 -20   9   2       25.26       24.68     15.66 o 
 -19   9   2      279.05      306.89     31.49 o 
 -18   9   2      286.98      322.83     27.66 o 
 -17   9   2      105.53       89.36     21.25 o 
 -16   9   2       95.06       61.19     22.63 o 
 -15   9   2      239.54      240.58     35.26 o 
 -14   9   2        1.74       -8.51     14.63 o 
 -13   9   2      731.29      739.74     95.19 o 
 -12   9   2      794.94      692.91     46.04 o 
 -11   9   2        0.95        2.41     21.05 o 
 -10   9   2      586.25      522.40     83.87 o 
  -9   9   2       47.51       44.36     15.92 o 
  -8   9   2      171.59      118.56     28.02 o 
  -7   9   2     2731.91     2617.02     75.32 o 
  -6   9   2      232.60      303.30     25.56 o 
  -5   9   2     7743.34     7566.18    122.65 o 
  -4   9   2     1048.41     1054.75     48.85 o 
  -3   9   2      131.15      170.41     20.05 o 
  -2   9   2      517.84      494.91     32.72 o 
  -1   9   2     1253.80     1245.27     42.81 o 
   0   9   2      290.75      287.56     25.04 o 
   1   9   2       36.41        7.20     14.84 o 
   2   9   2      197.75      139.17     33.98 o 
   3   9   2       42.85       24.98     11.29 o 
   4   9   2      436.42      458.10     36.05 o 
   5   9   2      114.97      146.06     19.24 o 
   6   9   2     2940.09     3065.74     81.93 o 
   7   9   2     4634.09     4360.81    101.88 o 
   8   9   2     1012.39      918.77     46.90 o 
   9   9   2     1331.07     1210.51     48.57 o 
  10   9   2      523.89      451.90     29.57 o 
  11   9   2       31.78       14.45     18.19 o 
  12   9   2      161.55      202.33     25.38 o 
  13   9   2        0.36       16.90     13.87 o 
  14   9   2      435.13      417.13     34.89 o 
  15   9   2        6.01       25.09     15.30 o 
  16   9   2      408.25      418.31     67.23 o 
  17   9   2        2.67      -10.24     12.37 o 
  18   9   2      161.76      116.53     22.12 o 
  19   9   2       33.51       44.23     17.55 o 
  20   9   2      462.86      573.55     44.69 o 
  21   9   2       38.34       26.82     20.42 o 
  22   9   2       96.91      159.77     35.34 o 
  23   9   2        0.20       11.46     13.07 o 
  24   9   2        5.74       21.12     15.46 o 
  25   9   2      304.38      290.82     35.41 o 
  26   9   2      201.42      203.78     31.23 o 
  27   9   2       32.49       -4.03     18.21 o 
  28   9   2      105.36      166.92     45.15 o 
  29   9   2        3.22       11.35     17.33 o 
  30   9   2       37.59       34.29     22.77 o 
  31   9   2       19.85       37.24     22.16 o 
 -29  10   2        0.01       27.02     38.14 o 
 -28  10   2       44.59       71.51     32.16 o 
 -27  10   2       24.99       55.11     30.01 o 
 -26  10   2      380.57      425.61     55.42 o 
 -25  10   2        0.06       33.60     25.59 o 
 -24  10   2       18.35       27.56     52.29 o 
 -23  10   2      307.92      319.61     83.72 o 
 -22  10   2      146.68      137.57     33.69 o 
 -21  10   2       42.08       28.61     23.09 o 
 -20  10   2        0.01       -1.56     18.56 o 
 -19  10   2       46.22       91.64     27.79 o 
 -18  10   2       24.08       33.05     18.35 o 
 -17  10   2        0.79       12.01     15.61 o 
 -16  10   2       73.46       41.40     43.80 o 
 -15  10   2      366.10      395.82     46.73 o 
 -14  10   2     1195.58     1175.90     65.48 o 
 -13  10   2       62.11        1.68     19.04 o 
 -12  10   2      842.85      837.39     64.51 o 
 -11  10   2        0.22       -9.30     17.16 o 
 -10  10   2       39.83       33.86     21.20 o 
  -9  10   2       81.26       80.78     26.05 o 
  -8  10   2      100.12      126.00     22.73 o 
  -7  10   2       19.26        3.99     12.41 o 
  -6  10   2        1.53        7.99     11.27 o 
  -5  10   2       10.94       29.35     12.84 o 
  -4  10   2      155.51      162.27     20.95 o 
  -3  10   2      388.79      355.93     29.17 o 
  -2  10   2        4.58       -9.87      9.87 o 
  -1  10   2     1322.33     1336.16     80.49 o 
   0  10   2       52.80       56.32     15.05 o 
   1  10   2       11.36       13.01     11.87 o 
   2  10   2       76.20       65.90     15.33 o 
   3  10   2       51.51       38.26     12.95 o 
   4  10   2        3.34        0.69      9.80 o 
   5  10   2     2051.63     1855.84     59.75 o 
   6  10   2      162.34      180.49     35.13 o 
   7  10   2        4.36       -5.71     12.08 o 
   8  10   2       48.54       59.46     17.54 o 
   9  10   2       27.25       30.50     14.75 o 
  10  10   2       13.59      -11.20     11.20 o 
  11  10   2       13.81       -5.03     16.48 o 
  12  10   2       40.09       55.02     33.16 o 
  13  10   2       85.81       85.28     27.53 o 
  14  10   2      318.09      334.85     73.54 o 
  15  10   2       20.68       22.14     20.92 o 
  16  10   2      164.72      210.11     38.82 o 
  17  10   2       25.85       31.10     17.07 o 
  18  10   2       12.27        1.94     14.99 o 
  19  10   2      625.67      578.66     45.27 o 
  20  10   2       18.55       53.84     22.09 o 
  21  10   2      132.72      195.86     30.42 o 
  22  10   2       27.97       46.44     25.14 o 
  23  10   2      105.23      122.12     22.83 o 
  24  10   2      404.19      368.53     39.66 o 
  25  10   2      457.98      549.25     59.13 o 
  26  10   2       15.14       33.77     21.67 o 
  27  10   2       46.20       35.27     26.48 o 
  28  10   2        2.36       30.35     21.60 o 
  29  10   2        5.41       26.63     20.11 o 
 -26  11   2       65.56       54.86     28.44 o 
 -25  11   2       70.83       60.39     30.97 o 
 -24  11   2      214.88      172.41     39.58 o 
 -23  11   2        2.21        5.36     26.20 o 
 -22  11   2       79.34      146.79     53.88 o 
 -21  11   2      370.86      352.99     93.12 o 
 -20  11   2       15.98       19.82     23.78 o 
 -19  11   2       17.21       23.05     21.60 o 
 -18  11   2        0.03       50.87     26.08 o 
 -17  11   2        9.26       40.65     17.96 o 
 -16  11   2      118.42       99.95     30.75 o 
 -15  11   2      605.38      667.26     63.79 o 
 -14  11   2      392.98      444.44     52.08 o 
 -13  11   2        0.26       -0.39     21.20 o 
 -12  11   2       57.72       53.55     24.97 o 
 -11  11   2        3.79       33.73     22.08 o 
 -10  11   2        5.25       19.87     20.24 o 
  -9  11   2       10.86       -0.89     35.64 o 
  -8  11   2        1.38       16.44     19.67 o 
  -7  11   2        5.58       -4.84     18.35 o 
  -6  11   2      126.52      143.54     90.73 o 
  -5  11   2      357.53      341.40     45.35 o 
  -4  11   2        5.18       39.56     21.37 o 
  -3  11   2       52.46       76.18     25.14 o 
  -2  11   2        3.17       25.81     16.09 o 
  -1  11   2      443.26      477.42     45.19 o 
   0  11   2        2.07       -1.90     13.80 o 
   1  11   2       56.77       68.07     16.28 o 
   2  11   2        8.88       -6.41     13.67 o 
   3  11   2      765.02      547.52    117.35 o 
   4  11   2       53.84        7.83     18.28 o 
   5  11   2        0.84        7.81     10.70 o 
   6  11   2       52.02       -5.00     25.65 o 
   7  11   2       58.38       30.52     21.76 o 
   8  11   2       47.77       34.72     25.64 o 
   9  11   2       35.72       59.72     24.33 o 
  10  11   2       15.79       -9.78     18.38 o 
  11  11   2       85.28       62.72     26.93 o 
  12  11   2        5.74        5.45     20.33 o 
  13  11   2       99.57       94.99     36.51 o 
  14  11   2       89.69      127.87     31.65 o 
  15  11   2        5.56        5.16     22.30 o 
  16  11   2       23.40       -7.61     21.81 o 
  17  11   2      103.67       78.13     29.88 o 
  18  11   2      224.57      305.93     46.63 o 
  19  11   2       61.11       26.77     26.40 o 
  20  11   2       88.57       89.41     31.55 o 
  21  11   2        2.79       36.21     26.24 o 
  22  11   2      130.87      202.77     42.82 o 
  23  11   2       37.53       46.36     27.71 o 
  24  11   2        0.41       28.98     26.79 o 
  25  11   2       18.65       17.71     26.82 o 
  26  11   2      131.32      150.85     97.79 o 
 -23  12   2       23.42       10.21     27.38 o 
 -22  12   2       27.57       38.20     29.31 o 
 -21  12   2      110.50      104.72     32.92 o 
 -20  12   2        0.31       -5.66     22.19 o 
 -19  12   2      110.77       56.13     29.57 o 
 -18  12   2       18.44       32.83     25.10 o 
 -17  12   2       66.76       20.19     23.68 o 
 -16  12   2       26.19       -5.84     22.81 o 
 -15  12   2      551.90      494.67     57.19 o 
 -14  12   2     1357.56     1582.92     83.51 o 
 -13  12   2        0.00       52.40     25.88 o 
 -12  12   2       84.59       96.25     28.61 o 
 -11  12   2        0.03       15.56     23.20 o 
 -10  12   2       96.23      101.60     50.04 o 
  -9  12   2       34.18       34.61     25.61 o 
  -8  12   2        3.97        9.55     22.40 o 
  -7  12   2        0.62       28.59     24.25 o 
  -6  12   2        1.86       -9.72     19.60 o 
  -5  12   2       43.96       76.16     36.25 o 
  -4  12   2       26.36       18.87     36.94 o 
  -3  12   2       51.19       44.39     39.22 o 
  -2  12   2        4.88      -10.54     18.74 o 
  -1  12   2        3.89        8.82     18.90 o 
   0  12   2      328.66      306.63     93.21 o 
   1  12   2        0.63        3.41     19.96 o 
   2  12   2      103.31      127.65     31.31 o 
   3  12   2       15.48      -10.89     13.59 o 
   4  12   2      203.15      112.94     30.49 o 
   5  12   2       23.50       30.66     23.99 o 
   6  12   2      407.45      474.75     93.86 o 
   7  12   2       14.19       29.49     23.23 o 
   8  12   2      114.22       89.48     30.57 o 
   9  12   2       52.74       43.64     24.46 o 
  10  12   2      148.50       99.33     31.82 o 
  11  12   2       18.41       34.42     26.37 o 
  12  12   2      126.12      120.28     33.73 o 
  13  12   2       99.71      151.42     36.01 o 
  14  12   2      575.99      693.97    120.28 o 
  15  12   2       54.68       49.76     39.69 o 
  16  12   2      860.98      731.08     70.62 o 
  17  12   2      589.03      548.88     82.82 o 
  18  12   2       11.11       17.36     24.19 o 
  19  12   2      307.11      254.84     45.85 o 
  20  12   2       23.94       48.06     28.94 o 
  21  12   2      285.59      313.57     65.03 o 
  22  12   2        0.37       35.53     27.29 o 
  23  12   2       51.27       71.95     30.27 o 
 -20  13   2       24.01       18.93     27.58 o 
 -19  13   2        6.84       70.38     34.52 o 
 -18  13   2        7.49       19.97     27.84 o 
 -17  13   2       56.49       92.81     33.32 o 
 -16  13   2     1151.37     1385.90     88.50 o 
 -15  13   2        9.49       28.49     35.53 o 
 -14  13   2        6.75       24.35     27.38 o 
 -13  13   2      630.63      664.93     93.18 o 
 -12  13   2      645.44      907.02    137.82 o 
 -11  13   2      114.67      107.99     34.42 o 
 -10  13   2      161.08      223.79     41.37 o 
  -9  13   2      138.63      118.23     34.98 o 
  -8  13   2      455.36      455.17     59.18 o 
  -7  13   2       57.75       35.35     26.90 o 
  -6  13   2        9.91       47.53     48.86 o 
  -5  13   2       86.73       76.09     31.52 o 
  -4  13   2      201.81      193.50     40.24 o 
  -3  13   2      274.60      251.70     80.09 o 
  -2  13   2      425.32      496.54     58.80 o 
  -1  13   2      123.61      106.21     32.34 o 
   0  13   2       11.93       39.02     26.52 o 
   1  13   2      993.21     1091.82     84.05 o 
   2  13   2        1.30       -9.90     19.93 o 
   3  13   2       31.67       -3.74     18.06 o 
   4  13   2        9.74       35.44     24.42 o 
   5  13   2        5.42       -6.61     23.76 o 
   6  13   2      102.87      129.62     67.04 o 
   7  13   2        2.20       10.67     27.76 o 
   8  13   2       14.62       41.38     27.30 o 
   9  13   2      511.46      550.10     62.84 o 
  10  13   2       79.24       50.20     27.98 o 
  11  13   2     1005.38     1137.53     88.80 o 
  12  13   2      323.07      343.04     52.06 o 
  13  13   2       97.21       80.33     31.75 o 
  14  13   2      763.40      861.33     78.56 o 
  15  13   2      202.09      314.70     50.65 o 
  16  13   2       43.10       51.02     28.77 o 
  17  13   2      368.48      382.28     80.43 o 
  18  13   2      373.70      394.58     56.82 o 
  19  13   2      151.80      195.24     70.94 o 
 -14  14   2       92.64       38.66     29.26 o 
 -13  14   2       27.28      -11.97     25.22 o 
 -12  14   2      190.30      321.99     53.27 o 
 -11  14   2       56.41       50.07     30.32 o 
 -10  14   2       72.98       74.89     32.85 o 
  -9  14   2        8.07       -5.18     23.12 o 
  -8  14   2       48.23       12.87     41.32 o 
  -7  14   2        0.35      -17.29     24.23 o 
  -6  14   2      176.23      177.08     43.25 o 
  -5  14   2      219.75      120.40     57.58 o 
  -4  14   2      319.22      309.34     92.44 o 
  -3  14   2       15.77      -22.59     22.59 o 
  -2  14   2        2.43       -1.10     23.84 o 
  -1  14   2       17.63       14.38     23.20 o 
   0  14   2       29.68       33.80     27.86 o 
   1  14   2        0.33       28.34     30.65 o 
   2  14   2       72.36        8.55     27.35 o 
   3  14   2        3.60       21.77     19.85 o 
   4  14   2        0.03       16.91     31.32 o 
   5  14   2      167.60       92.28     33.87 o 
   6  14   2       48.13       54.88     30.99 o 
   7  14   2      307.71      264.74     70.24 o 
   8  14   2      130.85      120.73     38.15 o 
   9  14   2      107.34      102.19     43.48 o 
  10  14   2      365.32      460.55     94.41 o 
  11  14   2      493.92      559.69     65.25 o 
  12  14   2        7.05       60.54     31.88 o 
  13  14   2        3.55       20.52     35.30 o 
  14  14   2      129.36       84.98     34.01 o 
  -5  15   2      237.07       84.44     36.88 o 
  -4  15   2        3.41      -18.00     26.31 o 
  -3  15   2      113.22      161.24     69.93 o 
  -2  15   2       99.49       53.22     31.94 o 
  -1  15   2        0.00      -15.27     37.18 o 
   0  15   2       93.65       68.54     54.10 o 
   1  15   2        8.19       14.82     28.42 o 
   2  15   2        2.03      -23.24     23.24 o 
   3  15   2        0.81        7.09     19.72 o 
   4  15   2        0.26      -14.49     22.60 o 
   5  15   2       61.37       60.64     31.23 o 
 -38   1   3        0.86      -21.18     24.79 o 
 -37   1   3      145.91      111.29     38.45 o 
 -36   1   3        3.51       -1.07     23.97 o 
 -35   1   3        1.41       20.95     24.47 o 
 -34   1   3       12.69        0.65     22.35 o 
 -33   1   3        1.30       -9.17     15.52 o 
 -32   1   3        1.74       -5.54     16.51 o 
 -31   1   3       30.46       47.96     19.28 o 
 -30   1   3      152.05      121.05     33.52 o 
 -29   1   3      391.88      415.61     39.16 o 
 -28   1   3       10.20       12.80     10.63 o 
 -27   1   3       47.73       19.43      9.94 o 
 -26   1   3      108.70      105.55     15.11 o 
 -25   1   3      255.96      231.53     20.09 o 
 -24   1   3      135.39      162.06     17.29 o 
 -23   1   3      117.34       66.59     10.40 o 
 -22   1   3      151.53      147.16     11.08 o 
 -21   1   3     1559.30     1541.51     26.57 o 
 -20   1   3     5036.39     5133.99     45.54 o 
 -19   1   3      298.55      317.01      8.91 o 
 -18   1   3      441.88      363.13      9.19 o 
 -17   1   3       32.84       37.62      3.74 o 
 -16   1   3      364.55      348.22      8.39 o 
 -15   1   3        0.61        0.13      2.18 o 
 -14   1   3       31.20       29.60      3.05 o 
 -13   1   3       87.40      103.20      4.48 o 
 -12   1   3      563.63      609.31      8.47 o 
 -11   1   3     8643.02     8735.93     52.04 o 
 -10   1   3     8688.33     8789.23     57.81 o 
  -9   1   3       86.33       67.34      3.14 o 
  -8   1   3      359.70      320.29      5.86 o 
  -7   1   3     2548.37     2675.00     19.21 o 
  -6   1   3      850.04      892.46     11.04 o 
  -5   1   3      507.24      516.65      9.26 o 
  -4   1   3      974.54      891.98     11.12 o 
  -3   1   3     4297.44     4543.71     43.48 o 
  -2   1   3     8391.98     8568.48     75.07 o 
  -1   1   3    15184.73    14868.42    140.51 o 
   0   1   3    13327.68    13088.24    124.80 o 
   1   1   3      128.97      120.60      8.03 o 
   2   1   3     1304.97     1375.55     27.79 o 
   3   1   3     8685.19     8977.34    131.43 o 
   4   1   3     1179.13     1252.58     18.79 o 
   5   1   3     5350.85     5599.15     71.66 o 
   6   1   3    11152.03    10975.22    132.74 o 
   7   1   3      173.20      212.36     11.81 o 
   8   1   3        2.82       -1.50      2.17 o 
   9   1   3     5027.97     5029.17     44.84 o 
  10   1   3      509.83      601.89      9.30 o 
  11   1   3     4717.44     4780.37     38.43 o 
  12   1   3     1980.18     1927.35     20.44 o 
  13   1   3      917.10      923.09     12.41 o 
  14   1   3     1053.73      995.39     12.95 o 
  15   1   3      209.31      212.28      7.44 o 
  16   1   3     3685.23     3688.70     27.67 o 
  17   1   3      125.94      150.57      5.15 o 
  18   1   3        2.84        2.73      2.21 o 
  19   1   3     1474.79     1500.36     19.30 o 
  20   1   3        1.65        6.54      3.05 o 
  21   1   3      500.73      504.14     12.47 o 
  22   1   3      674.90      640.96     18.00 o 
  23   1   3      245.96      261.70     16.73 o 
  24   1   3      389.83      335.29     19.03 o 
  25   1   3      266.36      251.70     18.83 o 
  26   1   3      664.02      675.35     30.36 o 
  27   1   3      302.08      249.32     21.87 o 
  28   1   3        1.80       -4.89      9.37 o 
  29   1   3      450.18      343.25     31.35 o 
  30   1   3       17.86       13.70     14.00 o 
  31   1   3       26.20       31.71     18.33 o 
  32   1   3       16.65       21.55     20.99 o 
  33   1   3        0.04       -3.04     19.40 o 
  34   1   3       79.59       56.19     38.81 o 
  35   1   3       10.71      -10.76     20.17 o 
  36   1   3       10.42       25.21     23.67 o 
  37   1   3       46.52      116.58     33.78 o 
  38   1   3       60.60       10.09     24.17 o 
 -38   2   3       48.74       59.29     33.38 o 
 -37   2   3      723.80      899.32     65.84 o 
 -36   2   3       73.35       78.94     26.67 o 
 -35   2   3      220.33      337.51     78.83 o 
 -34   2   3        4.35        0.54     16.91 o 
 -33   2   3      241.67      274.01     35.36 o 
 -32   2   3       20.72       41.26     28.50 o 
 -31   2   3        2.57       -1.01     14.31 o 
 -30   2   3       36.08       15.70     15.93 o 
 -29   2   3        4.75        4.63     13.44 o 
 -28   2   3       20.24       18.63     14.82 o 
 -27   2   3      210.95      150.23     24.24 o 
 -26   2   3        2.15        0.57      8.97 o 
 -25   2   3      271.50      310.36     23.62 o 
 -24   2   3       11.66        4.71      9.01 o 
 -23   2   3      778.16      888.83     32.07 o 
 -22   2   3      387.36      431.78     20.65 o 
 -21   2   3      599.04      588.04     19.10 o 
 -20   2   3     1795.17     1612.64     26.76 o 
 -19   2   3      816.07      774.13     18.96 o 
 -18   2   3       52.97       41.86      4.27 o 
 -17   2   3     3442.86     3345.34     27.64 o 
 -16   2   3      924.04      918.02     13.04 o 
 -15   2   3      167.04      164.00      6.62 o 
 -14   2   3       20.19       11.86      2.35 o 
 -13   2   3      847.13      965.09     11.72 o 
 -12   2   3     2641.30     2780.41     22.64 o 
 -11   2   3      245.55      170.18      5.27 o 
 -10   2   3      481.50      560.66      8.16 o 
  -9   2   3     2447.45     2287.24     18.18 o 
  -8   2   3     3219.35     3420.62     29.46 o 
  -7   2   3      487.34      467.81      7.06 o 
  -6   2   3      302.65      255.13      5.76 o 
  -5   2   3      771.02      838.26      9.61 o 
  -4   2   3       84.98       60.55      2.60 o 
  -3   2   3     1875.85     1675.44     15.27 o 
  -2   2   3       71.01       69.28      3.22 o 
  -1   2   3      302.95      281.76      6.01 o 
   0   2   3     5809.61     5294.81     46.49 o 
   1   2   3    22681.56    21845.74    139.98 o 
   2   2   3     9616.69     9202.14     66.43 o 
   3   2   3     1453.94     1527.59     34.72 o 
   4   2   3     9880.00     9765.92     90.86 o 
   5   2   3    11212.32    11796.53    123.03 o 
   6   2   3      132.53      134.19      5.37 o 
   7   2   3      916.62     1022.01     16.00 o 
   8   2   3     7675.32     7555.74     60.48 o 
   9   2   3      417.53      323.70      7.81 o 
  10   2   3     3476.62     3697.55     35.38 o 
  11   2   3      135.87       92.91      4.96 o 
  12   2   3      645.17      724.38     12.86 o 
  13   2   3      300.90      312.94      7.99 o 
  14   2   3      130.50      107.66      5.79 o 
  15   2   3      148.90      123.40      6.26 o 
  16   2   3     3256.36     3235.43     30.30 o 
  17   2   3      324.03      368.71      9.87 o 
  18   2   3     6276.88     6177.16     51.67 o 
  19   2   3     1366.02     1400.71     22.28 o 
  20   2   3        1.77        6.09      4.03 o 
  21   2   3      384.40      331.21     14.67 o 
  22   2   3        0.36       -3.42      6.60 o 
  23   2   3       15.88       31.61     10.57 o 
  24   2   3      377.47      394.47     24.87 o 
  25   2   3     3233.03     3225.67     57.41 o 
  26   2   3      358.29      294.48     20.94 o 
  27   2   3        2.73       11.68      8.66 o 
  28   2   3      114.64      113.89     17.63 o 
  29   2   3      751.25      896.81     47.68 o 
  30   2   3      243.12      242.05     31.01 o 
  31   2   3       12.79       32.64     18.71 o 
  32   2   3       26.41       28.30     17.21 o 
  33   2   3      113.17      103.73     40.42 o 
  34   2   3      424.94      614.17     62.27 o 
  35   2   3      246.53      355.85     49.12 o 
  36   2   3      169.21      101.81     59.25 o 
  37   2   3       20.77       12.31     32.08 o 
  38   2   3      452.17      384.78     54.64 o 
 -38   3   3      612.30      796.04     62.56 o 
 -37   3   3       67.66       65.58     36.46 o 
 -36   3   3       98.82       81.23     26.94 o 
 -35   3   3       21.98        5.86     18.63 o 
 -34   3   3      141.93      144.21     31.18 o 
 -33   3   3      105.52      110.16     26.03 o 
 -32   3   3        2.97        8.43     16.42 o 
 -31   3   3       93.79       92.48     26.82 o 
 -30   3   3      154.57      158.10     27.06 o 
 -29   3   3       31.70       35.67     19.15 o 
 -28   3   3        0.28       21.43     14.96 o 
 -27   3   3      669.53      584.38     44.17 o 
 -26   3   3      575.27      507.88     40.78 o 
 -25   3   3     1229.89     1085.05     47.88 o 
 -24   3   3      812.86      871.23     34.49 o 
 -23   3   3     1357.47     1464.32     36.09 o 
 -22   3   3      125.80      122.42     11.62 o 
 -21   3   3      568.51      545.71     18.86 o 
 -20   3   3     2397.34     2261.43     35.46 o 
 -19   3   3      725.00      665.72     15.78 o 
 -18   3   3      912.66      812.60     14.27 o 
 -17   3   3     1329.49     1329.64     17.16 o 
 -16   3   3     2239.19     2086.51     22.46 o 
 -15   3   3       77.64       86.63      5.54 o 
 -14   3   3       30.17       25.54      3.02 o 
 -13   3   3     3175.68     3249.95     26.29 o 
 -12   3   3      106.30       94.16      4.49 o 
 -11   3   3        7.74        8.01      2.20 o 
 -10   3   3    12373.00    12561.21     71.78 o 
  -9   3   3     2847.53     3021.74     22.83 o 
  -8   3   3        0.05        2.63      1.82 o 
  -7   3   3       93.69      109.39      4.67 o 
  -6   3   3       32.64       17.09      2.46 o 
  -5   3   3     3637.26     3514.22     27.38 o 
  -4   3   3     3994.18     4232.21     31.01 o 
  -3   3   3       34.92       48.83      3.08 o 
  -2   3   3      392.71      359.25      6.23 o 
  -1   3   3     5865.86     6088.08     42.91 o 
   0   3   3     7543.48     7725.44     52.22 o 
   1   3   3     4262.85     4089.85     32.71 o 
   2   3   3    11478.04    11321.12     76.09 o 
   3   3   3      709.14      691.89      9.05 o 
   4   3   3     1566.49     1549.81     17.25 o 
   5   3   3     3566.03     3826.95     34.59 o 
   6   3   3     1161.73     1150.63     15.08 o 
   7   3   3     5810.49     6058.86     51.37 o 
   8   3   3     5634.65     5884.17     50.98 o 
   9   3   3     3745.26     3793.11     36.88 o 
  10   3   3     3518.71     3208.99     30.36 o 
  11   3   3      487.20      549.21     10.44 o 
  12   3   3      756.06      804.21     13.01 o 
  13   3   3       17.39        6.51      2.48 o 
  14   3   3     2819.38     2934.36     27.44 o 
  15   3   3      191.01      172.92      7.14 o 
  16   3   3       12.76        5.65      2.84 o 
  17   3   3        1.03        5.28      3.04 o 
  18   3   3       10.58        2.43      3.57 o 
  19   3   3       12.51       11.61      4.85 o 
  20   3   3       53.45       31.88      8.62 o 
  21   3   3      956.49      872.79     30.21 o 
  22   3   3      122.55      118.13     15.16 o 
  23   3   3       50.71       50.23     15.82 o 
  24   3   3      630.60      688.14     29.16 o 
  25   3   3     1567.79     1492.65     43.04 o 
  26   3   3     1179.97     1129.74     37.95 o 
  27   3   3      554.13      556.34     32.28 o 
  28   3   3       50.81       43.89     13.99 o 
  29   3   3        0.66      -10.58     10.58 o 
  30   3   3        9.63       25.14     19.72 o 
  31   3   3      131.76      154.21     27.03 o 
  32   3   3      106.22      138.61     26.36 o 
  33   3   3       55.53       24.62     20.98 o 
  34   3   3        1.26       13.39     21.22 o 
  35   3   3        0.33       20.89     22.92 o 
  36   3   3      235.10      190.18     39.38 o 
  37   3   3       71.92       81.37     30.32 o 
 -37   4   3        2.72      -18.88     18.88 o 
 -36   4   3       10.39       15.15     19.88 o 
 -35   4   3      129.27      135.90     30.72 o 
 -34   4   3       89.60      133.43     27.45 o 
 -33   4   3       59.69       72.44     23.99 o 
 -32   4   3        0.09        1.17     16.06 o 
 -31   4   3        5.18      -15.45     15.45 o 
 -30   4   3      143.50      126.23     28.36 o 
 -29   4   3        1.32        6.19     16.55 o 
 -28   4   3      798.49      802.88     52.90 o 
 -27   4   3        9.43        0.09     15.05 o 
 -26   4   3        0.57        6.08     13.39 o 
 -25   4   3      786.96      806.38     49.31 o 
 -24   4   3      414.03      442.79     30.53 o 
 -23   4   3      950.52      855.39     33.05 o 
 -22   4   3      787.83      721.28     30.59 o 
 -21   4   3       44.34       50.25      9.79 o 
 -20   4   3     1271.21     1268.83     28.30 o 
 -19   4   3     1082.16     1034.31     24.10 o 
 -18   4   3       13.61       12.97      5.31 o 
 -17   4   3      195.00      199.89     10.68 o 
 -16   4   3        7.28        6.81      2.79 o 
 -15   4   3      163.20      163.20      6.32 o 
 -14   4   3       59.83       85.13      4.62 o 
 -13   4   3       84.83       62.86      4.13 o 
 -12   4   3      122.82      157.75      5.85 o 
 -11   4   3       82.48       79.57      4.15 o 
 -10   4   3     4825.29     5150.06     34.45 o 
  -9   4   3     1761.01     2069.29     17.75 o 
  -8   4   3     1269.40     1345.76     13.69 o 
  -7   4   3        3.69        1.11      1.82 o 
  -6   4   3      604.99      507.07     12.60 o 
  -5   4   3     1250.27     1241.32     15.08 o 
  -4   4   3        3.20        1.85      2.08 o 
  -3   4   3      656.07      612.15     10.04 o 
  -2   4   3      423.44      361.28      7.58 o 
  -1   4   3       19.31       20.50      2.66 o 
   0   4   3      150.02      161.56      5.52 o 
   1   4   3     1404.32     1328.57     15.65 o 
   2   4   3      427.34      471.95      8.59 o 
   3   4   3       32.78       22.54      2.56 o 
   4   4   3      411.61      303.47      7.52 o 
   5   4   3      753.79      733.48     12.70 o 
   6   4   3     3121.74     3107.35     33.67 o 
   7   4   3      235.72      350.70      9.23 o 
   8   4   3     5119.34     5323.71     49.24 o 
   9   4   3     3156.33     3324.40     35.32 o 
  10   4   3     3152.00     3139.11     49.46 o 
  11   4   3      101.04      119.33      7.62 o 
  12   4   3      699.73      756.21     13.64 o 
  13   4   3       15.87       21.37      3.61 o 
  14   4   3      129.29      138.28      8.15 o 
  15   4   3      285.63      321.03     10.65 o 
  16   4   3      369.49      334.34     12.34 o 
  17   4   3       98.38      117.90      8.58 o 
  18   4   3      383.77      441.51     21.53 o 
  19   4   3     1139.87     1086.84     27.78 o 
  20   4   3      333.46      328.00     21.45 o 
  21   4   3      239.99      197.58     17.99 o 
  22   4   3        2.36        9.81      9.29 o 
  23   4   3      682.36      708.24     30.92 o 
  24   4   3        6.94       -8.77      8.77 o 
  25   4   3      648.83      611.12     29.88 o 
  26   4   3      283.51      321.07     22.78 o 
  27   4   3        3.89       13.97     10.62 o 
  28   4   3        2.39       10.52     10.56 o 
  29   4   3      256.40      242.89     25.84 o 
  30   4   3       17.78        4.36     13.91 o 
  31   4   3        0.20        0.11     13.89 o 
  32   4   3        1.84      -10.28     13.92 o 
  33   4   3       58.60       89.33     24.70 o 
  34   4   3       41.02      108.29     43.82 o 
  35   4   3        0.26       91.43     44.61 o 
  36   4   3      520.47      555.70     89.84 o 
  37   4   3        1.52        1.61     34.18 o 
 -36   5   3       54.08       49.82     23.60 o 
 -35   5   3      694.97      736.05     58.15 o 
 -34   5   3        0.72       17.11     20.29 o 
 -33   5   3       29.82       34.64     23.46 o 
 -32   5   3       51.16       53.67     20.59 o 
 -31   5   3      143.26      143.63     27.91 o 
 -30   5   3       78.25      103.52     24.06 o 
 -29   5   3      289.16      263.57     54.10 o 
 -28   5   3        5.08       -4.00     14.51 o 
 -27   5   3      251.35      236.57     30.15 o 
 -26   5   3        5.82       -1.01     14.65 o 
 -25   5   3      103.76      121.01     19.04 o 
 -24   5   3        0.24       -9.13      9.13 o 
 -23   5   3      298.89      300.63     25.45 o 
 -22   5   3      124.17      126.15     29.08 o 
 -21   5   3     1138.53     1119.62     38.51 o 
 -20   5   3     1672.20     1549.94     35.84 o 
 -19   5   3      712.84      627.08     22.70 o 
 -18   5   3       18.83       20.93      6.06 o 
 -17   5   3      471.09      459.37     15.32 o 
 -16   5   3       19.58       13.57      3.98 o 
 -15   5   3     1310.29     1232.74     18.37 o 
 -14   5   3     2131.58     2163.28     22.96 o 
 -13   5   3      813.38      757.08     12.02 o 
 -12   5   3     2047.33     2198.69     20.45 o 
 -11   5   3      810.98      850.90     11.50 o 
 -10   5   3      219.67      224.22     10.13 o 
  -9   5   3       22.70       19.41      2.70 o 
  -8   5   3      466.88      522.82      8.32 o 
  -7   5   3      482.34      529.11      9.94 o 
  -6   5   3     1503.22     1477.13     18.59 o 
  -5   5   3       56.86       73.53      4.96 o 
  -4   5   3      903.04     1108.85     17.48 o 
  -3   5   3     1128.88     1227.45     17.10 o 
  -2   5   3     2064.56     1939.49     29.41 o 
  -1   5   3     2011.10     2169.16     23.50 o 
   0   5   3      648.49      700.01     13.79 o 
   1   5   3      361.86      396.00      8.81 o 
   2   5   3      126.84      120.69      5.61 o 
   3   5   3     1253.22     1173.29     19.35 o 
   4   5   3     7783.88     8278.71     62.41 o 
   5   5   3      187.90      225.52      8.48 o 
   6   5   3     1565.02     1456.00     21.98 o 
   7   5   3     1069.31     1402.43     20.90 o 
   8   5   3     2444.81     2453.82     32.53 o 
   9   5   3      105.34       83.76      7.85 o 
  10   5   3      245.22      247.68      9.76 o 
  11   5   3     1934.63     1929.70     27.02 o 
  12   5   3     1905.42     2030.65     26.91 o 
  13   5   3      603.03      607.30     13.37 o 
  14   5   3      657.99      712.29     15.53 o 
  15   5   3     2207.38     2253.66     34.53 o 
  16   5   3      110.53      114.07     11.12 o 
  17   5   3     5393.24     5082.96     73.09 o 
  18   5   3     1623.72     1576.59     37.13 o 
  19   5   3      749.28      800.22     32.50 o 
  20   5   3      256.42      318.00     41.60 o 
  21   5   3      635.86      649.09     36.77 o 
  22   5   3      289.36      247.00     24.09 o 
  23   5   3       89.56       86.74     16.16 o 
  24   5   3       46.63       33.72     13.96 o 
  25   5   3      697.27      688.10     40.04 o 
  26   5   3      800.45      910.03     48.94 o 
  27   5   3      114.21      118.52     20.30 o 
  28   5   3       96.75       95.40     17.35 o 
  29   5   3      143.96      109.07     24.38 o 
  30   5   3        5.88      -11.70     16.41 o 
  31   5   3       15.15       17.79     18.24 o 
  32   5   3        3.52      -15.83     15.83 o 
  33   5   3       15.59       14.48     19.49 o 
  34   5   3        5.48       48.01     34.03 o 
  35   5   3       72.47       45.95     35.57 o 
  36   5   3       27.45       -0.46     27.87 o 
 -35   6   3      556.01      556.10     66.36 o 
 -34   6   3        2.53       16.76     26.77 o 
 -33   6   3      724.30      651.90    111.30 o 
 -32   6   3      206.71      206.50     78.72 o 
 -31   6   3      169.56      168.16     39.99 o 
 -30   6   3      397.91      430.86     52.35 o 
 -29   6   3       70.25       64.55     63.43 o 
 -28   6   3        6.58        2.37     19.62 o 
 -27   6   3     1355.44     1463.78     59.90 o 
 -26   6   3      381.73      274.17     43.69 o 
 -25   6   3       75.19       71.55     16.53 o 
 -24   6   3       22.63       24.96     13.61 o 
 -23   6   3      550.20      612.31     36.14 o 
 -22   6   3       29.42       29.90     12.21 o 
 -21   6   3      143.15      140.00     19.16 o 
 -20   6   3      971.01      914.88     32.71 o 
 -19   6   3       88.58       60.46     11.03 o 
 -18   6   3     2229.63     2266.28     43.82 o 
 -17   6   3      948.45      918.32     21.06 o 
 -16   6   3     2310.62     2217.92     29.44 o 
 -15   6   3      143.93      159.86      8.82 o 
 -14   6   3     1413.37     1313.35     21.20 o 
 -13   6   3      741.18      668.81     14.57 o 
 -12   6   3     1005.50     1041.70     16.82 o 
 -11   6   3        8.59        9.75      2.97 o 
 -10   6   3        0.11        3.19      2.33 o 
  -9   6   3        0.92        2.49      2.10 o 
  -8   6   3     1335.85     1268.43     15.58 o 
  -7   6   3       35.45       21.47      3.45 o 
  -6   6   3        6.78        4.18      2.83 o 
  -5   6   3      310.55      271.79      9.20 o 
  -4   6   3      447.73      423.01     10.63 o 
  -3   6   3     3528.30     3709.30     36.00 o 
  -2   6   3      730.07      693.67     17.38 o 
  -1   6   3     2420.80     2504.81     30.96 o 
   0   6   3       21.04        9.43      2.95 o 
   1   6   3     4145.63     4192.70     40.28 o 
   2   6   3      163.17      200.31      9.66 o 
   3   6   3       22.59        7.49      2.49 o 
   4   6   3     5347.84     5013.15     49.81 o 
   5   6   3     9284.83     9262.03     79.86 o 
   6   6   3     3708.92     3912.52     53.20 o 
   7   6   3       39.82       30.25      4.31 o 
   8   6   3      134.36      129.00      7.91 o 
   9   6   3      673.31      674.79     15.94 o 
  10   6   3        2.43        2.12      3.25 o 
  11   6   3      159.57      132.52     11.22 o 
  12   6   3     1399.57     1372.01     28.62 o 
  13   6   3       70.71       81.29      9.53 o 
  14   6   3     1269.69     1127.82     26.69 o 
  15   6   3       95.63      118.17     22.52 o 
  16   6   3     1808.57     1657.93     44.02 o 
  17   6   3     3189.22     3192.49     65.02 o 
  18   6   3     1111.22     1058.15     44.97 o 
  19   6   3       53.12       57.65     16.72 o 
  20   6   3        7.11        1.85     12.89 o 
  21   6   3       33.24       41.87     16.29 o 
  22   6   3        0.33      -10.06     10.06 o 
  23   6   3      102.68      118.73     18.97 o 
  24   6   3      238.31      270.26     29.22 o 
  25   6   3        0.24        3.16     12.68 o 
  26   6   3       55.28       33.44     18.68 o 
  27   6   3      812.69      910.85     46.93 o 
  28   6   3       89.39      109.95     24.60 o 
  29   6   3       12.08       -2.52     15.77 o 
  30   6   3       14.84       -0.99     16.47 o 
  31   6   3       91.00       73.29     23.54 o 
  32   6   3       67.08       82.10     28.59 o 
  33   6   3      226.13      290.58     37.49 o 
  34   6   3       18.51       28.10     27.38 o 
  35   6   3       15.87       34.06     37.60 o 
 -34   7   3        2.62        8.55     25.22 o 
 -33   7   3      242.40      242.51     44.11 o 
 -32   7   3        6.48       25.89     24.96 o 
 -31   7   3      431.97      511.88     77.82 o 
 -30   7   3      111.49       76.78     29.88 o 
 -29   7   3      394.91      487.38     70.64 o 
 -28   7   3        4.62        1.54     33.59 o 
 -27   7   3       68.96       30.11     20.17 o 
 -26   7   3       93.30      109.76     26.05 o 
 -25   7   3      535.42      674.78     64.81 o 
 -24   7   3       51.25       31.21     16.22 o 
 -23   7   3       45.01       52.72     19.84 o 
 -22   7   3      333.52      324.14     32.16 o 
 -21   7   3        3.32      -11.05     11.05 o 
 -20   7   3        0.09       12.27     12.42 o 
 -19   7   3     1819.11     1616.53     54.85 o 
 -18   7   3        5.73       11.14      7.92 o 
 -17   7   3      221.97      260.39     20.15 o 
 -16   7   3      310.62      378.56     25.79 o 
 -15   7   3     1136.71     1015.11     32.50 o 
 -14   7   3     1167.70     1173.77     42.01 o 
 -13   7   3       62.55       39.39      6.28 o 
 -12   7   3      278.64      271.99     10.85 o 
 -11   7   3       25.06       20.96      4.06 o 
 -10   7   3      191.70      186.98     11.05 o 
  -9   7   3       33.34       27.48      7.75 o 
  -8   7   3       16.83       14.88      5.12 o 
  -7   7   3      534.21      605.41     15.84 o 
  -6   7   3      903.91      915.24     16.09 o 
  -5   7   3     1505.56     1477.40     23.05 o 
  -4   7   3      460.02      527.82     12.85 o 
  -3   7   3     2048.36     2248.35     26.72 o 
  -2   7   3        3.89        1.47      3.12 o 
  -1   7   3      214.57      255.13      9.77 o 
   0   7   3      392.59      404.26     11.05 o 
   1   7   3      319.71      328.95     10.61 o 
   2   7   3      710.41      679.69     14.69 o 
   3   7   3      467.33      413.80     10.88 o 
   4   7   3      189.05      210.67      9.29 o 
   5   7   3      731.28      752.45     16.11 o 
   6   7   3     4200.04     4272.45     48.02 o 
   7   7   3      641.47      611.86     22.89 o 
   8   7   3      511.73      626.70     21.80 o 
   9   7   3      578.03      591.36     21.55 o 
  10   7   3     2320.93     2258.08     38.78 o 
  11   7   3      914.73      994.29     25.14 o 
  12   7   3     1342.54     1250.76     28.63 o 
  13   7   3      853.34      813.67     26.77 o 
  14   7   3      516.10      568.20     28.59 o 
  15   7   3     1700.66     1809.88     97.18 o 
  16   7   3      471.34      490.07     36.09 o 
  17   7   3     1954.47     1869.87    153.42 o 
  18   7   3       17.37       23.20     14.99 o 
  19   7   3     1736.44     1610.39     61.12 o 
  20   7   3     1223.33     1265.30     52.43 o 
  21   7   3       18.28       26.73     15.81 o 
  22   7   3        1.13       33.34     16.47 o 
  23   7   3       60.76      105.33     18.95 o 
  24   7   3      398.51      444.76     39.22 o 
  25   7   3      170.48      119.90     21.29 o 
  26   7   3     1052.15     1096.34     47.78 o 
  27   7   3      536.84      601.94     41.19 o 
  28   7   3      434.48      456.72     43.14 o 
  29   7   3       40.20       26.61     40.10 o 
  30   7   3       94.03      111.53     25.28 o 
  31   7   3      150.34      129.30     28.39 o 
  32   7   3       10.59       11.22     20.00 o 
  33   7   3       29.12       23.55     20.49 o 
  34   7   3      151.84      108.21     62.68 o 
 -33   8   3        0.00       -3.91     22.98 o 
 -32   8   3       36.20       26.60     28.51 o 
 -31   8   3      354.18      328.31     48.73 o 
 -30   8   3       56.92       58.32     27.61 o 
 -29   8   3      507.52      525.25     81.29 o 
 -28   8   3      240.32      297.72     48.91 o 
 -27   8   3     1037.80     1222.04     77.01 o 
 -26   8   3       99.53       83.50     22.75 o 
 -25   8   3      404.44      453.99     40.96 o 
 -24   8   3      300.82      300.13     33.65 o 
 -23   8   3       33.27       36.26     25.14 o 
 -22   8   3      168.28      181.72     25.85 o 
 -21   8   3      159.89      177.99     33.13 o 
 -20   8   3        3.07        6.24     12.34 o 
 -19   8   3      177.93      177.77     26.85 o 
 -18   8   3      100.84      108.34     19.91 o 
 -17   8   3      302.67      328.95     26.08 o 
 -16   8   3     2036.04     1903.29     46.19 o 
 -15   8   3      498.30      459.02     30.97 o 
 -14   8   3      232.66      230.75     23.47 o 
 -13   8   3      162.02      161.50     16.23 o 
 -12   8   3     3010.59     2817.27     67.55 o 
 -11   8   3       32.08       21.20     10.61 o 
 -10   8   3     2393.73     2323.48     49.90 o 
  -9   8   3     3113.93     2962.74     62.23 o 
  -8   8   3       58.51       49.17      8.52 o 
  -7   8   3       14.93       11.20      6.11 o 
  -6   8   3       94.14       83.18      9.04 o 
  -5   8   3       25.14       34.70      7.14 o 
  -4   8   3     3166.36     3277.93     47.06 o 
  -3   8   3     1789.52     1749.57     32.42 o 
  -2   8   3     5426.21     5268.47     63.97 o 
  -1   8   3      769.93      787.17     21.74 o 
   0   8   3     2203.22     2130.16     33.00 o 
   1   8   3     1341.19     1238.56     27.10 o 
   2   8   3     2256.28     2100.35     32.88 o 
   3   8   3     4711.69     4473.07     82.77 o 
   4   8   3      716.47      738.01     22.16 o 
   5   8   3     5957.01     6004.57     75.83 o 
   6   8   3       41.18       56.01      9.53 o 
   7   8   3     2967.80     3168.64     54.05 o 
   8   8   3     3703.16     3520.56     58.04 o 
   9   8   3      380.66      328.99     17.57 o 
  10   8   3      245.60      239.59     24.09 o 
  11   8   3      130.75      122.89     13.83 o 
  12   8   3        8.00       -8.21      8.89 o 
  13   8   3      948.45      962.18     42.00 o 
  14   8   3        9.88       30.36     14.84 o 
  15   8   3      620.30      601.85     51.88 o 
  16   8   3     2312.91     2078.89     65.37 o 
  17   8   3      342.61      342.70     32.83 o 
  18   8   3      667.70      625.75     46.84 o 
  19   8   3        9.19       13.95     18.45 o 
  20   8   3      263.71      303.94     33.08 o 
  21   8   3        1.45       28.54     16.57 o 
  22   8   3      103.39      125.18     23.55 o 
  23   8   3        2.70       -2.02     12.71 o 
  24   8   3       10.69       27.57     14.71 o 
  25   8   3      143.06       74.92     19.31 o 
  26   8   3       40.87       44.10     18.12 o 
  27   8   3      766.55      789.55     55.52 o 
  28   8   3        0.92        9.49     18.21 o 
  29   8   3       19.78       23.32     19.65 o 
  30   8   3       34.19       62.82     24.41 o 
  31   8   3      125.53       76.06     26.10 o 
  32   8   3        3.27      -15.29     18.78 o 
 -31   9   3        2.09       14.14     21.87 o 
 -30   9   3      224.30      215.12     40.49 o 
 -29   9   3      498.44      736.34     69.14 o 
 -28   9   3       87.03       90.98     50.43 o 
 -27   9   3       72.08       94.38     42.48 o 
 -26   9   3       20.28        7.19     19.31 o 
 -25   9   3      273.46      332.95     42.62 o 
 -24   9   3      151.00      113.21     23.88 o 
 -23   9   3        4.21        6.49     15.25 o 
 -22   9   3        5.50        4.51     14.08 o 
 -21   9   3      136.06      109.80     30.35 o 
 -20   9   3      297.48      331.88     33.57 o 
 -19   9   3       43.64       51.87     20.77 o 
 -18   9   3        1.40        0.99     17.38 o 
 -17   9   3      882.13     1014.97     47.38 o 
 -16   9   3      496.94      559.66     41.90 o 
 -15   9   3      102.68       99.48     30.98 o 
 -14   9   3       33.71       32.40     14.29 o 
 -13   9   3      101.42       82.49     17.56 o 
 -12   9   3      359.04      336.44     27.67 o 
 -11   9   3      377.97      420.17     30.22 o 
 -10   9   3      116.64      123.29     26.33 o 
  -9   9   3      135.67      109.47     18.33 o 
  -8   9   3      913.39      904.47     44.44 o 
  -7   9   3     1795.58     1657.87     77.56 o 
  -6   9   3       82.15       32.61     13.95 o 
  -5   9   3     2718.49     2721.62     64.58 o 
  -4   9   3     1100.68     1093.40     56.90 o 
  -3   9   3     1792.97     1678.67     49.99 o 
  -2   9   3       29.69       38.92     10.21 o 
  -1   9   3     1826.78     1789.53     43.24 o 
   0   9   3      285.63      263.02     19.47 o 
   1   9   3       15.05       17.47      7.51 o 
   2   9   3     1693.30     1749.72     38.23 o 
   3   9   3      223.64      240.70     18.98 o 
   4   9   3       61.19       26.40      7.99 o 
   5   9   3     2791.07     2784.83     61.86 o 
   6   9   3     2020.37     1674.24    181.36 o 
   7   9   3       56.73       26.87     20.47 o 
   8   9   3      957.51      955.82     55.28 o 
   9   9   3       41.39        7.81     11.06 o 
  10   9   3      103.87       93.11     18.95 o 
  11   9   3       10.20       16.91     13.49 o 
  12   9   3        0.28       -1.66     11.90 o 
  13   9   3      720.14      747.12     42.54 o 
  14   9   3      300.88      373.79     41.29 o 
  15   9   3      169.45      268.52     30.20 o 
  16   9   3      321.37      274.38     30.84 o 
  17   9   3      933.96     1073.18     63.07 o 
  18   9   3      267.16      273.69     51.69 o 
  19   9   3      168.88      100.25     29.51 o 
  20   9   3       15.64       20.54     20.03 o 
  21   9   3       24.37       43.99     18.19 o 
  22   9   3       13.13       -6.02     15.19 o 
  23   9   3        0.04        5.90     16.07 o 
  24   9   3      119.57      124.41     23.07 o 
  25   9   3      129.32      172.30     25.78 o 
  26   9   3      534.97      587.05     51.96 o 
  27   9   3       19.61       24.53     20.98 o 
  28   9   3      306.06      301.80     43.24 o 
  29   9   3        4.24       29.93     20.61 o 
  30   9   3      246.19      370.03     43.38 o 
 -29  10   3      347.84      348.40     71.26 o 
 -28  10   3      481.68      449.20     81.71 o 
 -27  10   3       91.20      164.97     38.44 o 
 -26  10   3      447.87      534.84     62.25 o 
 -25  10   3       53.79       48.12     27.80 o 
 -24  10   3       23.25      111.78     31.04 o 
 -23  10   3      469.61      654.04    116.90 o 
 -22  10   3       55.85       52.03     25.13 o 
 -21  10   3      109.16      102.97     30.46 o 
 -20  10   3        2.08       18.58     29.79 o 
 -19  10   3       59.45      104.51     27.77 o 
 -18  10   3        3.47        9.91     18.45 o 
 -17  10   3       57.08       58.35     42.48 o 
 -16  10   3       41.62      102.47     21.77 o 
 -15  10   3        6.84       27.57     17.11 o 
 -14  10   3        0.50      -15.80     15.80 o 
 -13  10   3      266.40      373.13     44.39 o 
 -12  10   3       63.21       78.79     25.06 o 
 -11  10   3       96.20       97.86     20.37 o 
 -10  10   3       79.67       41.37     28.20 o 
  -9  10   3      728.16      815.71     99.79 o 
  -8  10   3      505.29      465.03     61.41 o 
  -7  10   3       11.11        2.29     13.34 o 
  -6  10   3      319.62      440.29     59.16 o 
  -5  10   3        1.41        1.67     12.04 o 
  -4  10   3     1321.88     1227.88     55.24 o 
  -3  10   3      343.31      410.63     40.94 o 
  -2  10   3      179.76      213.19     26.93 o 
  -1  10   3      114.80       79.01     21.11 o 
   0  10   3      269.17      237.68     24.40 o 
   1  10   3       56.93       22.35     11.36 o 
   2  10   3      304.04      313.34     27.38 o 
   3  10   3        2.86       -9.43      9.43 o 
   4  10   3       76.55       90.23     19.81 o 
   5  10   3     1733.39     1731.74     63.37 o 
   6  10   3      653.06      653.22     48.67 o 
   7  10   3     1847.36     1781.56     65.00 o 
   8  10   3      829.48      788.51     61.60 o 
   9  10   3     1703.46     1592.20     61.70 o 
  10  10   3       10.41       24.74     14.64 o 
  11  10   3      171.57      168.23     32.82 o 
  12  10   3        7.72       10.61     24.78 o 
  13  10   3       99.33      110.45     63.84 o 
  14  10   3       25.45       36.52     20.68 o 
  15  10   3       28.14       13.86     15.88 o 
  16  10   3      456.39      478.32     40.59 o 
  17  10   3        3.77       13.23     22.09 o 
  18  10   3      107.48      126.53     26.45 o 
  19  10   3       54.39       41.36     18.58 o 
  20  10   3      181.33      210.19     30.30 o 
  21  10   3       25.18       31.52     18.60 o 
  22  10   3        1.14       30.77     18.93 o 
  23  10   3      423.12      409.05     42.18 o 
  24  10   3      713.42      859.91     56.64 o 
  25  10   3      110.36      123.72     27.36 o 
  26  10   3      152.22      152.92     29.87 o 
  27  10   3      122.11      207.73     33.11 o 
  28  10   3      329.51      354.67     41.26 o 
 -26  11   3      116.80      148.62     38.99 o 
 -25  11   3      272.73      267.70     46.39 o 
 -24  11   3       74.99       47.74     29.94 o 
 -23  11   3       38.21       12.68     23.53 o 
 -22  11   3      300.51      320.63     48.78 o 
 -21  11   3        0.11        5.83     21.57 o 
 -20  11   3      626.34      714.81     66.40 o 
 -19  11   3      101.76      161.23     37.00 o 
 -18  11   3      409.32      457.17     53.56 o 
 -17  11   3      156.23      203.08     46.55 o 
 -16  11   3      748.69      732.23     64.21 o 
 -15  11   3      593.77      568.57     64.24 o 
 -14  11   3      185.02      210.03     38.04 o 
 -13  11   3      677.80      746.86     64.72 o 
 -12  11   3     1301.77     1392.52     72.93 o 
 -11  11   3      488.02      603.15     96.87 o 
 -10  11   3       10.87      -25.87     25.87 o 
  -9  11   3      140.38      119.77     30.75 o 
  -8  11   3        0.60       -6.46     17.79 o 
  -7  11   3        2.12       -4.11     17.42 o 
  -6  11   3      333.97      301.00     40.94 o 
  -5  11   3       59.38       40.55     22.04 o 
  -4  11   3       97.30      111.72     29.94 o 
  -3  11   3      378.02      393.50    103.12 o 
  -2  11   3       49.59       81.23     26.96 o 
  -1  11   3      245.26      203.41     36.35 o 
   0  11   3       70.56      100.26     28.40 o 
   1  11   3        2.30        0.98     13.69 o 
   2  11   3      652.11      678.73     48.43 o 
   3  11   3       28.67       55.10     19.83 o 
   4  11   3       42.25       24.63     26.29 o 
   5  11   3      103.71       98.93     26.44 o 
   6  11   3      610.55      632.61     47.51 o 
   7  11   3       23.60       47.49     24.04 o 
   8  11   3       10.92       41.41     20.72 o 
   9  11   3      231.14      191.87     37.27 o 
  10  11   3      139.87      165.01     35.22 o 
  11  11   3      228.01      227.19     94.37 o 
  12  11   3       50.97       42.38     24.29 o 
  13  11   3      151.45      198.27     52.19 o 
  14  11   3        0.15       10.80     20.10 o 
  15  11   3      214.86      335.86     47.21 o 
  16  11   3      397.50      317.28     67.24 o 
  17  11   3       13.09       41.54     26.19 o 
  18  11   3       83.15      104.51     32.24 o 
  19  11   3       28.67       23.28     23.60 o 
  20  11   3      362.06      297.23     47.10 o 
  21  11   3       59.23       60.45     29.63 o 
  22  11   3        0.42       -4.78     24.19 o 
  23  11   3        1.15        6.82     23.12 o 
  24  11   3       55.75       68.73     32.23 o 
  25  11   3     1065.85     1223.41    135.55 o 
  26  11   3       29.15       45.59     37.00 o 
 -23  12   3       23.45       46.40     29.79 o 
 -22  12   3       84.37      114.38     34.84 o 
 -21  12   3      268.13      243.60     45.12 o 
 -20  12   3        6.20       15.60     26.19 o 
 -19  12   3       11.76       45.47     26.94 o 
 -18  12   3       89.80      120.21     47.67 o 
 -17  12   3      239.68      244.22     42.26 o 
 -16  12   3       20.60       -1.88     20.26 o 
 -15  12   3      308.24      281.24     43.93 o 
 -14  12   3        1.52        0.25     21.86 o 
 -13  12   3       47.94       81.93     32.31 o 
 -12  12   3       80.08       20.36     23.51 o 
 -11  12   3       79.57       65.40     27.04 o 
 -10  12   3      152.68      157.35     34.50 o 
  -9  12   3       14.10       26.89     22.57 o 
  -8  12   3       28.44       27.74     25.24 o 
  -7  12   3        9.82       30.71     24.98 o 
  -6  12   3       75.28       77.46     31.75 o 
  -5  12   3        1.70       13.29     21.55 o 
  -4  12   3       18.51       37.69     25.83 o 
  -3  12   3       29.11       14.20     21.86 o 
  -2  12   3      186.66      235.10     42.69 o 
  -1  12   3       26.27       13.70     21.25 o 
   0  12   3       23.87        9.88     21.34 o 
   1  12   3        0.42       22.49     23.75 o 
   2  12   3       21.34       13.14     21.47 o 
   3  12   3        1.31       20.13     20.95 o 
   4  12   3       48.57       14.37     17.60 o 
   5  12   3      104.80       38.93     37.83 o 
   6  12   3        1.24       -3.72     19.30 o 
   7  12   3      145.99      126.74     31.78 o 
   8  12   3      104.23      102.35     54.59 o 
   9  12   3        9.98       -0.57     21.69 o 
  10  12   3       34.50       19.22     24.63 o 
  11  12   3      173.45      198.00     57.01 o 
  12  12   3        0.76        2.03     22.04 o 
  13  12   3      231.70      282.87     52.51 o 
  14  12   3        9.76       -8.44     21.53 o 
  15  12   3        0.04        8.14     24.67 o 
  16  12   3      208.72      147.66     40.98 o 
  17  12   3      165.17      185.84     40.89 o 
  18  12   3        8.84       35.36     27.30 o 
  19  12   3      245.46      237.30     43.94 o 
  20  12   3       48.75       13.35     25.44 o 
  21  12   3        1.03       10.02     26.34 o 
  22  12   3       63.33       43.97     30.11 o 
  23  12   3      156.48       94.28     32.69 o 
 -19  13   3      297.27      368.70     52.30 o 
 -18  13   3      379.34      385.75     55.05 o 
 -17  13   3      204.10      184.50     40.55 o 
 -16  13   3       54.13       37.16     28.91 o 
 -15  13   3       82.94       80.46     31.61 o 
 -14  13   3      449.43      485.66     79.34 o 
 -13  13   3      357.94      473.01     58.98 o 
 -12  13   3        1.12       28.82     25.61 o 
 -11  13   3       65.21       61.24     30.16 o 
 -10  13   3       66.62       60.65     46.07 o 
  -9  13   3      314.25      446.06     57.27 o 
  -8  13   3      458.57      534.12     62.62 o 
  -7  13   3      120.54      123.89     34.62 o 
  -6  13   3       19.34       14.05     23.89 o 
  -5  13   3        0.06        6.55     23.24 o 
  -4  13   3       14.01        6.23     29.46 o 
  -3  13   3        1.78       23.85     23.51 o 
  -2  13   3     1106.27     1473.88     83.42 o 
  -1  13   3       33.35       12.27     22.84 o 
   0  13   3      101.56       35.37     26.93 o 
   1  13   3       86.68       98.60     32.24 o 
   2  13   3      105.09       98.73     32.57 o 
   3  13   3        2.46        2.34     23.39 o 
   4  13   3       67.77       61.10     26.73 o 
   5  13   3      193.88      209.97     56.97 o 
   6  13   3      106.15      120.65     33.06 o 
   7  13   3      504.78      401.71     60.80 o 
   8  13   3      462.87      538.86     62.37 o 
   9  13   3       57.06        1.76     25.37 o 
  10  13   3      103.30      101.54     33.60 o 
  11  13   3      418.97      478.22     58.32 o 
  12  13   3      469.46      443.19     70.49 o 
  13  13   3      216.82      268.76     86.09 o 
  14  13   3      257.57      208.46     42.36 o 
  15  13   3      363.39      448.66     64.69 o 
  16  13   3      100.97      163.64     40.79 o 
  17  13   3        0.09        4.58     24.13 o 
  18  13   3       90.59       90.96     34.09 o 
  19  13   3      103.69      164.68     39.68 o 
 -14  14   3      291.54      364.61     53.43 o 
 -13  14   3      523.71      627.78     85.26 o 
 -12  14   3     1161.25     1300.91     89.89 o 
 -11  14   3      158.64      132.48     39.34 o 
 -10  14   3      208.36      173.60     42.43 o 
  -9  14   3      496.60      460.64     72.89 o 
  -8  14   3       81.10      120.24     35.59 o 
  -7  14   3        0.05        4.80     25.64 o 
  -6  14   3      139.02      110.39     36.82 o 
  -5  14   3      192.10      153.56     48.57 o 
  -4  14   3      140.13      130.09     39.21 o 
  -3  14   3      121.92      110.90     34.82 o 
  -2  14   3       50.98       38.84     29.27 o 
  -1  14   3      210.87      201.39     43.22 o 
   0  14   3      136.68      187.13     73.30 o 
   1  14   3      170.83      184.98     50.07 o 
   2  14   3       16.96        6.01     24.39 o 
   3  14   3       16.76       41.82     44.39 o 
   4  14   3       64.56       38.30     24.81 o 
   5  14   3      110.45       64.77     26.39 o 
   6  14   3      481.94      601.36    100.03 o 
   7  14   3       79.46       27.42     29.71 o 
   8  14   3      741.58      781.50     78.51 o 
   9  14   3       78.97       70.00     31.38 o 
  10  14   3       78.31      100.53     35.03 o 
  11  14   3        0.63       24.79     26.48 o 
  12  14   3      293.24      285.69     51.20 o 
  13  14   3      194.85      144.72     40.90 o 
  14  14   3      461.70      592.90     92.68 o 
  -4  15   3       41.78       67.38     34.71 o 
  -3  15   3       99.50       50.31     31.77 o 
  -2  15   3       65.07       57.08     64.91 o 
  -1  15   3        4.42       59.62     36.94 o 
   0  15   3       84.89       72.90     32.27 o 
   1  15   3       12.05       27.08     30.16 o 
   2  15   3       52.21       28.98     30.65 o 
   3  15   3       33.00       25.83     28.14 o 
 -38   0   4      179.45      237.54     67.06 o 
 -37   0   4       82.37       73.54     48.20 o 
 -36   0   4      630.83      682.18    101.93 o 
 -35   0   4      711.27      825.62    107.93 o 
 -34   0   4      124.35      213.48     61.13 o 
 -33   0   4        8.57       19.87     31.64 o 
 -32   0   4        0.95      -26.40     26.40 o 
 -31   0   4        1.68       -2.20     30.29 o 
 -30   0   4      539.04      632.25     86.99 o 
 -29   0   4        1.50      -19.88     19.88 o 
 -28   0   4      106.36       28.25     27.46 o 
 -27   0   4      468.72      424.84     45.71 o 
 -26   0   4       44.53       76.97     18.04 o 
 -25   0   4      109.09      100.27     25.63 o 
 -24   0   4      270.92      277.71     28.84 o 
 -23   0   4        0.48       23.39     17.19 o 
 -22   0   4     5440.12     4970.75    102.81 o 
 -21   0   4     1157.74     1043.34     42.17 o 
 -20   0   4      219.48      211.32     22.40 o 
 -19   0   4     2845.67     2883.98     36.87 o 
 -18   0   4     5622.22     5589.20     56.47 o 
 -17   0   4     1610.02     1586.43     24.39 o 
 -16   0   4     3417.49     3427.13     38.48 o 
 -15   0   4      440.74      504.50     15.39 o 
 -14   0   4      299.51      290.74     13.41 o 
 -13   0   4       72.44       86.95      6.34 o 
 -12   0   4      419.26      425.95      9.11 o 
 -11   0   4    12960.77    13450.34    166.65 o 
 -10   0   4      731.51      813.45     13.96 o 
  -9   0   4      364.90      277.39     15.92 o 
  -8   0   4      119.26      141.95      9.64 o 
  -7   0   4    11105.46    10343.17    102.42 o 
  -6   0   4    11247.07    11456.11    121.35 o 
  -5   0   4    39229.14    40887.84    826.01 o 
  -4   0   4    23109.05    21633.93    262.68 o 
  -3   0   4     4127.64     4509.02     64.56 o 
  -2   0   4     9729.63     9524.37    148.66 o 
  -1   0   4    67746.67    69364.22   1445.40 o 
   0   0   4    10372.35     9861.82    211.31 o 
   1   0   4     8784.77     7898.02    176.40 o 
   2   0   4   539628.75   508941.50   9941.16 o 
   3   0   4    36823.37    35996.14    723.56 o 
   4   0   4    11844.86    12727.83    280.07 o 
   5   0   4    11514.03    10707.49    170.10 o 
   6   0   4    20568.54    21660.21    318.36 o 
   7   0   4      298.63      375.60      8.32 o 
   8   0   4     2838.99     2723.71     84.22 o 
   9   0   4    12783.74    12526.02    153.07 o 
  10   0   4    17432.95    17187.38    247.32 o 
  11   0   4     4499.68     4436.73     48.39 o 
  12   0   4    16359.12    16611.06    145.26 o 
  13   0   4     8136.20     8119.81     97.53 o 
  14   0   4      191.65      241.04     12.58 o 
  15   0   4       12.72       -0.08      5.28 o 
  16   0   4      271.24      312.36     14.74 o 
  17   0   4      185.85      210.35     13.43 o 
  18   0   4     2623.92     2519.01     48.34 o 
  19   0   4     1013.05      965.39     34.22 o 
  20   0   4     4354.25     4140.01     69.06 o 
  21   0   4      154.73      187.45     16.93 o 
  22   0   4      196.27      243.61     24.15 o 
  23   0   4     2848.70     3036.70     74.43 o 
  24   0   4     2917.15     2643.81     70.01 o 
  25   0   4      177.26      260.96     27.37 o 
  26   0   4     4620.30     4571.60     88.91 o 
  27   0   4     1071.41     1224.68     52.66 o 
  28   0   4     2901.82     2785.40     81.94 o 
  29   0   4        9.54       39.79     18.69 o 
  30   0   4      176.82      147.19     29.51 o 
  31   0   4        3.01       23.68     22.29 o 
  32   0   4       55.81       17.31     21.37 o 
  33   0   4        1.88       23.28     31.51 o 
  34   0   4      191.74      312.54     65.74 o 
  35   0   4      175.24      109.32     44.92 o 
  36   0   4      426.59      495.96     82.34 o 
  37   0   4       78.05       56.55     40.08 o 
  38   0   4        1.57       33.72     38.48 o 
 -38   1   4       13.21       38.59     30.99 o 
 -37   1   4       73.02       98.87     34.01 o 
 -36   1   4      152.22      132.00     37.48 o 
 -35   1   4        3.19       15.75     24.57 o 
 -34   1   4        6.67      -13.64     36.10 o 
 -33   1   4       22.72       30.49     25.44 o 
 -32   1   4      797.74      724.89     53.32 o 
 -31   1   4     2214.42     2531.19    154.22 o 
 -30   1   4     2291.78     2552.81    140.44 o 
 -29   1   4     1008.02      974.48     57.93 o 
 -28   1   4     2803.65     2858.67     71.77 o 
 -27   1   4      419.62      410.66     31.52 o 
 -26   1   4      587.56      642.33     34.32 o 
 -25   1   4        2.14       -7.58      7.58 o 
 -24   1   4        4.19        1.03      6.96 o 
 -23   1   4      795.37      678.35     32.71 o 
 -22   1   4      286.11      291.96     22.40 o 
 -21   1   4      496.68      507.99     27.26 o 
 -20   1   4      463.90      463.19     15.34 o 
 -19   1   4    12461.61    11975.23     77.70 o 
 -18   1   4       11.17       26.64      3.31 o 
 -17   1   4        0.77        4.17      2.40 o 
 -16   1   4      468.77      473.27      9.24 o 
 -15   1   4     5435.47     5388.93     36.31 o 
 -14   1   4      214.15      172.94      5.77 o 
 -13   1   4       22.85       24.87      2.59 o 
 -12   1   4       60.62       76.74      3.56 o 
 -11   1   4     5660.68     6101.39     35.32 o 
 -10   1   4    17939.77    19585.74    101.41 o 
  -9   1   4     5817.92     5954.05     39.23 o 
  -8   1   4     5380.03     5303.04     36.52 o 
  -7   1   4     4329.14     4272.70     32.70 o 
  -6   1   4     1142.91      903.29     12.18 o 
  -5   1   4      991.93      839.76     21.52 o 
  -4   1   4     3918.16     3834.14     38.28 o 
  -3   1   4    13435.27    12798.03    113.36 o 
  -2   1   4      323.36      433.54     10.67 o 
  -1   1   4      639.31      691.62     14.53 o 
   0   1   4    35964.14    36284.66    297.50 o 
   1   1   4     2740.79     2784.36     46.39 o 
   2   1   4    73388.77    72637.21    981.72 o 
   3   1   4   179228.53   179051.70   2452.89 o 
   4   1   4    58484.82    57696.21   1144.10 o 
   5   1   4        0.84       -0.04      3.59 o 
   6   1   4      256.49      253.70     13.84 o 
   7   1   4      114.16       97.18      6.69 o 
   8   1   4       22.64       15.78      3.73 o 
   9   1   4     1233.74     1192.27     18.43 o 
  10   1   4     1745.89     1823.12     23.00 o 
  11   1   4        1.77        1.92      2.53 o 
  12   1   4    10730.85    10309.71     89.91 o 
  13   1   4     6123.59     6030.50     51.64 o 
  14   1   4      103.47      106.42      7.39 o 
  15   1   4     1966.51     1854.55     20.00 o 
  16   1   4     8801.28     8849.70     59.11 o 
  17   1   4     3914.41     3936.16     32.39 o 
  18   1   4        0.48        5.90      3.32 o 
  19   1   4       16.89       20.63      4.48 o 
  20   1   4       53.73       45.71      5.27 o 
  21   1   4       34.80       24.97      8.32 o 
  22   1   4     4702.54     4712.53     64.34 o 
  23   1   4      937.27      882.62     26.21 o 
  24   1   4     1209.10     1165.19     33.17 o 
  25   1   4      805.14      835.96     28.03 o 
  26   1   4        0.05       23.97     10.86 o 
  27   1   4     3388.14     3461.84     68.98 o 
  28   1   4      434.92      534.30     48.41 o 
  29   1   4      123.42      131.95     33.91 o 
  30   1   4       20.82       27.85     14.07 o 
  31   1   4       56.17       23.30     15.42 o 
  32   1   4      105.06      134.37     25.33 o 
  33   1   4      586.59      638.94     64.07 o 
  34   1   4      205.35      246.49     41.00 o 
  35   1   4     1468.93     1627.21    144.55 o 
  36   1   4     1106.83     1416.57     88.40 o 
  37   1   4      244.47      272.73     46.85 o 
  38   1   4      592.16      732.20    109.44 o 
 -38   2   4      113.78      103.03     35.21 o 
 -37   2   4       13.40       59.93     31.86 o 
 -36   2   4        0.03       17.99     19.91 o 
 -35   2   4       32.52       62.33     25.53 o 
 -34   2   4      293.58      372.36     42.54 o 
 -33   2   4      251.15      299.71     83.27 o 
 -32   2   4       34.66       47.96     20.86 o 
 -31   2   4      130.83      149.41     40.49 o 
 -30   2   4       33.99       -4.11     14.20 o 
 -29   2   4        8.60       -7.36     14.53 o 
 -28   2   4      169.10      170.08     26.18 o 
 -27   2   4       60.84       69.28     14.94 o 
 -26   2   4     3069.54     3126.67     73.25 o 
 -25   2   4      159.80      200.77     28.47 o 
 -24   2   4      492.82      571.97     31.39 o 
 -23   2   4      355.86      321.76     23.27 o 
 -22   2   4     1213.61     1122.36     35.31 o 
 -21   2   4     7197.15     7026.26     87.70 o 
 -20   2   4        1.59        7.70      4.36 o 
 -19   2   4      887.75      782.66     16.59 o 
 -18   2   4     2853.99     2791.41     25.78 o 
 -17   2   4       25.91       23.46      3.22 o 
 -16   2   4       20.89       16.17      2.75 o 
 -15   2   4       71.51       60.68      4.13 o 
 -14   2   4      139.43      128.64      5.39 o 
 -13   2   4       29.34       31.51      2.99 o 
 -12   2   4     1315.78     1410.28     13.86 o 
 -11   2   4     4175.91     4205.11     29.00 o 
 -10   2   4      725.04      846.21     12.75 o 
  -9   2   4     8451.55     8434.02     56.78 o 
  -8   2   4    10466.78    10384.02     61.81 o 
  -7   2   4      512.57      432.34      8.32 o 
  -6   2   4      305.56      285.80      5.36 o 
  -5   2   4     8914.02     9144.32     72.14 o 
  -4   2   4      266.84      184.36      4.91 o 
  -3   2   4      673.91      663.61      9.09 o 
  -2   2   4      781.53      900.86     12.40 o 
  -1   2   4      573.47      600.53      9.73 o 
   0   2   4      982.81      989.73     13.69 o 
   1   2   4      728.05      835.99     13.86 o 
   2   2   4    42828.39    44341.97    360.17 o 
   3   2   4      162.54      128.13      6.06 o 
   4   2   4     2000.92     1776.83     66.73 o 
   5   2   4     1842.80     2150.81     36.47 o 
   6   2   4      777.55      681.62     15.54 o 
   7   2   4     3035.70     2846.30    146.73 o 
   8   2   4      793.86      833.19     12.42 o 
   9   2   4      172.40      204.52      5.31 o 
  10   2   4     6049.08     6056.25     47.86 o 
  11   2   4      339.84      419.71      8.30 o 
  12   2   4       27.08       74.87      4.38 o 
  13   2   4      100.50      114.80      5.41 o 
  14   2   4     1255.02     1194.87     17.21 o 
  15   2   4      106.95      154.13      6.52 o 
  16   2   4      505.75      570.32     11.68 o 
  17   2   4      390.86      350.77      9.65 o 
  18   2   4      195.24      234.32     10.02 o 
  19   2   4      240.60      240.10     10.06 o 
  20   2   4     1279.45     1262.41     21.05 o 
  21   2   4       93.22       76.29      9.69 o 
  22   2   4     2582.96     2594.47     48.25 o 
  23   2   4     2219.52     2148.20     48.43 o 
  24   2   4      134.30      133.44     17.60 o 
  25   2   4      669.52      667.01     33.36 o 
  26   2   4      111.56      147.01     17.54 o 
  27   2   4        1.90        6.54     11.38 o 
  28   2   4     1390.66     1526.46     51.70 o 
  29   2   4       22.41       15.93     14.03 o 
  30   2   4       75.49       71.03     23.05 o 
  31   2   4        5.43       15.00     16.39 o 
  32   2   4       98.32       89.35     23.34 o 
  33   2   4        2.57       28.40     18.60 o 
  34   2   4      405.66      455.80     68.07 o 
  35   2   4      959.78     1053.18     94.92 o 
  36   2   4      104.60      201.75     39.62 o 
  37   2   4       70.70       42.30     32.62 o 
  38   2   4      198.92      279.95    104.46 o 
 -38   3   4        0.01        9.92     23.43 o 
 -37   3   4      483.05      642.35     62.05 o 
 -36   3   4       25.00       88.33     26.86 o 
 -35   3   4      263.75      380.70     52.09 o 
 -34   3   4      433.74      481.10     52.47 o 
 -33   3   4      257.94      275.09     36.26 o 
 -32   3   4       58.62       43.79     21.62 o 
 -31   3   4      739.17      765.67     54.89 o 
 -30   3   4     2381.98     2580.49     83.79 o 
 -29   3   4     2255.22     2473.98     79.83 o 
 -28   3   4     2764.25     2845.40     84.63 o 
 -27   3   4      110.25       99.41     22.87 o 
 -26   3   4        0.05        2.70     13.92 o 
 -25   3   4       82.09       69.17     33.61 o 
 -24   3   4       59.81       29.46     13.56 o 
 -23   3   4      159.39      154.23     17.28 o 
 -22   3   4        0.71       -3.95      6.57 o 
 -21   3   4     2334.53     2267.21     85.08 o 
 -20   3   4     2639.47     2727.01     40.92 o 
 -19   3   4     1729.57     1744.34     28.07 o 
 -18   3   4     3486.45     3204.59     39.82 o 
 -17   3   4    16392.42    15770.79    103.61 o 
 -16   3   4     2917.14     2674.30     24.18 o 
 -15   3   4      936.89      923.49     12.52 o 
 -14   3   4       11.98        6.34      2.50 o 
 -13   3   4        6.01       -0.33      1.96 o 
 -12   3   4      717.82      764.57     10.10 o 
 -11   3   4     4516.23     4383.11     34.92 o 
 -10   3   4        8.44        8.66      2.05 o 
  -9   3   4       87.12       83.38      4.17 o 
  -8   3   4     1386.79     1492.26     15.01 o 
  -7   3   4    16192.62    17590.14    106.73 o 
  -6   3   4      117.57      131.56      4.64 o 
  -5   3   4     5414.63     5595.54     39.37 o 
  -4   3   4     3021.39     3070.66     23.80 o 
  -3   3   4      571.11      622.43      9.79 o 
  -2   3   4      268.73      247.19      6.07 o 
  -1   3   4        7.84       20.80      2.64 o 
   0   3   4     2609.85     2478.82     23.66 o 
   1   3   4     6319.72     6310.06     47.54 o 
   2   3   4     7515.19     7412.20     54.41 o 
   3   3   4     6212.40     6469.51     50.85 o 
   4   3   4     3960.19     4089.23     35.19 o 
   5   3   4     3595.57     3357.95     31.55 o 
   6   3   4        3.40       11.73      1.91 o 
   7   3   4     1083.89     1176.67     15.28 o 
   8   3   4     1030.23     1088.57     15.18 o 
   9   3   4       38.79       22.93      3.14 o 
  10   3   4      239.25      202.85      5.99 o 
  11   3   4     1805.34     1988.05     20.66 o 
  12   3   4     2268.99     2227.00     23.00 o 
  13   3   4      936.21      853.38     12.79 o 
  14   3   4     3415.04     3419.01     33.00 o 
  15   3   4     1343.10     1378.07     24.44 o 
  16   3   4     2032.24     2077.12     23.66 o 
  17   3   4     5210.76     5365.83     64.77 o 
  18   3   4      341.45      383.02     13.02 o 
  19   3   4     1785.05     1671.62     32.80 o 
  20   3   4      634.21      614.92     17.34 o 
  21   3   4       10.18        7.54      5.41 o 
  22   3   4     1094.18     1088.03     31.18 o 
  23   3   4     1218.26     1138.68     32.78 o 
  24   3   4      111.89      108.45     14.96 o 
  25   3   4      773.76      791.65     54.43 o 
  26   3   4        4.49        9.38     10.19 o 
  27   3   4      392.33      395.69     27.31 o 
  28   3   4       80.95       52.73     14.41 o 
  29   3   4       32.67       15.03     12.97 o 
  30   3   4       30.74       44.96     16.71 o 
  31   3   4       67.80       51.61     20.19 o 
  32   3   4        3.52       16.17     17.18 o 
  33   3   4      594.74      653.43     51.59 o 
  34   3   4      672.91      773.43     57.21 o 
  35   3   4      669.45      552.49     70.74 o 
  36   3   4       78.57       93.10     40.88 o 
  37   3   4      174.59      137.38     60.03 o 
 -37   4   4      335.47      480.31     61.81 o 
 -36   4   4       97.19      104.87     30.65 o 
 -35   4   4      454.54      576.32     52.97 o 
 -34   4   4      175.30      126.50     40.09 o 
 -33   4   4       14.67       23.96     19.39 o 
 -32   4   4       45.19       53.58     22.04 o 
 -31   4   4       64.35       49.05     20.87 o 
 -30   4   4      148.06      132.91     59.63 o 
 -29   4   4      507.94      578.15     47.29 o 
 -28   4   4        4.04       15.80     16.31 o 
 -27   4   4      146.28      138.05     24.99 o 
 -26   4   4      169.80      148.50     24.92 o 
 -25   4   4        4.23       -4.37     12.78 o 
 -24   4   4       28.84       16.65     14.41 o 
 -23   4   4      876.09      829.55     42.71 o 
 -22   4   4       29.70       41.49     10.56 o 
 -21   4   4       36.18       20.74     10.75 o 
 -20   4   4     1189.58     1050.82     25.34 o 
 -19   4   4     1051.61      945.86     20.79 o 
 -18   4   4     4988.72     4742.26     49.98 o 
 -17   4   4       71.10       75.12      6.13 o 
 -16   4   4      491.23      565.22     11.71 o 
 -15   4   4     1816.02     1777.68     19.26 o 
 -14   4   4       17.71       14.20      2.67 o 
 -13   4   4      450.17      453.14      8.68 o 
 -12   4   4       71.33      120.70      6.26 o 
 -11   4   4      430.60      425.97      9.06 o 
 -10   4   4     5357.65     5278.98     38.55 o 
  -9   4   4     1013.90     1398.00     16.51 o 
  -8   4   4     2757.27     2537.09     23.01 o 
  -7   4   4     5232.12     5377.35     37.78 o 
  -6   4   4       16.98        1.26      2.11 o 
  -5   4   4     3699.94     4290.94     32.44 o 
  -4   4   4       70.14       81.12      4.28 o 
  -3   4   4     2117.82     2173.43     20.83 o 
  -2   4   4      514.57      548.83      8.76 o 
  -1   4   4      194.70      233.63      5.82 o 
   0   4   4     2279.53     2487.07     22.47 o 
   1   4   4     1988.79     2349.78     21.49 o 
   2   4   4      142.68      105.76      4.23 o 
   3   4   4     3161.20     3385.91     28.87 o 
   4   4   4      864.25      895.50     11.78 o 
   5   4   4       66.86       49.81      3.52 o 
   6   4   4     1780.95     1524.54     17.84 o 
   7   4   4        0.15        3.85      2.11 o 
   8   4   4      271.44      302.55     10.70 o 
   9   4   4     1427.38     1522.92     19.22 o 
  10   4   4      184.62      162.60      8.30 o 
  11   4   4      321.68      418.48     10.14 o 
  12   4   4       77.81       60.25      4.63 o 
  13   4   4     2053.03     1939.40     22.34 o 
  14   4   4      880.65      915.26     16.55 o 
  15   4   4      649.17      680.77     12.11 o 
  16   4   4      289.13      327.16     12.89 o 
  17   4   4      380.89      378.54     17.00 o 
  18   4   4      269.79      270.45     18.78 o 
  19   4   4      148.97      139.42     14.06 o 
  20   4   4       10.16       -6.13      6.39 o 
  21   4   4      441.34      406.42     24.47 o 
  22   4   4       18.30       21.64     11.61 o 
  23   4   4      745.69      769.80     34.11 o 
  24   4   4       73.37      114.14     16.12 o 
  25   4   4     1107.68     1240.42     36.21 o 
  26   4   4     1589.78     1678.97     42.72 o 
  27   4   4     1463.18     1616.30     42.74 o 
  28   4   4       45.93       22.79     12.02 o 
  29   4   4       27.07       40.12     14.01 o 
  30   4   4        0.11      -12.93     12.93 o 
  31   4   4       68.63      130.87     25.35 o 
  32   4   4      551.57      576.34     61.84 o 
  33   4   4      204.92      267.07     47.17 o 
  34   4   4      192.43      226.60     42.48 o 
  35   4   4      188.21      202.64     58.71 o 
  36   4   4      190.19      139.44     53.37 o 
 -36   5   4        8.66       22.21     21.80 o 
 -35   5   4       33.95       37.29     22.55 o 
 -34   5   4      237.95      297.20     38.71 o 
 -33   5   4       71.72       66.38     25.82 o 
 -32   5   4      265.94      243.88     36.05 o 
 -31   5   4     1963.37     2187.30     80.12 o 
 -30   5   4      238.62      239.42     34.46 o 
 -29   5   4     1573.73     1618.47    256.46 o 
 -28   5   4     1253.40     1351.67     59.18 o 
 -27   5   4     1233.79     1170.18     53.70 o 
 -26   5   4       93.21      114.93     23.01 o 
 -25   5   4        9.12       15.70     14.23 o 
 -24   5   4      284.49      276.88     68.21 o 
 -23   5   4       49.98       24.74     11.22 o 
 -22   5   4       24.79       18.96     11.62 o 
 -21   5   4      410.03      391.73     28.75 o 
 -20   5   4       23.13       14.56      5.60 o 
 -19   5   4       55.58       67.72     15.55 o 
 -18   5   4     7085.21     7051.02     66.56 o 
 -17   5   4     3770.13     3409.40     35.93 o 
 -16   5   4     8375.70     8179.82     65.38 o 
 -15   5   4      763.44      812.56     15.52 o 
 -14   5   4       79.21       74.29      6.70 o 
 -13   5   4      107.03      101.42      6.12 o 
 -12   5   4     1441.65     1515.83     18.51 o 
 -11   5   4      958.07     1008.16     14.47 o 
 -10   5   4        3.05        9.06      2.76 o 
  -9   5   4      152.94       97.86      5.23 o 
  -8   5   4      104.81      108.53      5.73 o 
  -7   5   4       95.04      119.19      5.77 o 
  -6   5   4      521.60      547.33     11.05 o 
  -5   5   4     1545.76     1587.12     18.50 o 
  -4   5   4      428.06      437.51      9.23 o 
  -3   5   4      153.39      159.53      6.37 o 
  -2   5   4       24.98       33.45      4.09 o 
  -1   5   4      282.80      247.56      8.61 o 
   0   5   4     2565.86     2614.18     24.55 o 
   1   5   4     8111.92     8231.17     61.82 o 
   2   5   4      258.75      363.28     10.27 o 
   3   5   4       64.51      153.33      6.47 o 
   4   5   4      420.90      518.98      9.68 o 
   5   5   4    14771.40    15150.01    116.42 o 
   6   5   4       91.36      130.40      6.96 o 
   7   5   4      768.48      769.38     15.13 o 
   8   5   4        1.81        5.32      2.74 o 
   9   5   4     1787.59     1821.70     24.90 o 
  10   5   4      175.97      186.93      8.86 o 
  11   5   4      502.06      573.69     13.69 o 
  12   5   4     4978.21     5029.34     55.36 o 
  13   5   4       51.23       41.84      5.51 o 
  14   5   4     1533.85     1434.38     24.16 o 
  15   5   4      161.23      147.09     12.42 o 
  16   5   4      204.80      185.54     17.95 o 
  17   5   4     3750.43     3574.73     68.31 o 
  18   5   4     2045.00     2086.40     50.90 o 
  19   5   4        0.01        6.25      7.31 o 
  20   5   4       63.00       31.37     15.94 o 
  21   5   4      102.54      109.63     21.10 o 
  22   5   4       10.42        8.36     11.45 o 
  23   5   4     2127.70     2060.66     57.33 o 
  24   5   4      258.45      280.42     30.24 o 
  25   5   4     1322.84     1326.96     47.77 o 
  26   5   4       77.42       79.51     17.72 o 
  27   5   4        4.92        5.48     13.44 o 
  28   5   4       14.75       25.79     13.56 o 
  29   5   4       72.82      101.07     18.39 o 
  30   5   4        3.14       25.23     19.77 o 
  31   5   4       11.11       15.12     18.63 o 
  32   5   4      101.92       89.14     28.12 o 
  33   5   4       97.03       87.13     31.71 o 
  34   5   4      129.31      162.58     38.47 o 
  35   5   4      337.87      278.20     66.14 o 
  36   5   4      126.14       96.17     43.38 o 
 -35   6   4      319.86      331.02    132.83 o 
 -34   6   4        1.51       34.50     29.79 o 
 -33   6   4      211.66      202.66     62.13 o 
 -32   6   4        1.74      -24.69     28.67 o 
 -31   6   4      182.63      164.90     38.27 o 
 -30   6   4       99.95      117.58     65.48 o 
 -29   6   4     1105.95     1256.14     62.50 o 
 -28   6   4      606.75      687.91     50.67 o 
 -27   6   4      259.58      238.84     69.86 o 
 -26   6   4      468.94      588.24     54.03 o 
 -25   6   4      250.43      259.68     30.63 o 
 -24   6   4      194.35      291.72     26.97 o 
 -23   6   4      120.81      148.35     20.08 o 
 -22   6   4       26.19       19.49     13.15 o 
 -21   6   4     1586.44     1763.01     50.45 o 
 -20   6   4     1157.31     1155.22     39.69 o 
 -19   6   4     1169.66     1120.71     34.88 o 
 -18   6   4     4038.24     3730.49     65.38 o 
 -17   6   4      867.54      745.03     27.55 o 
 -16   6   4      110.24       75.29      7.96 o 
 -15   6   4     3411.97     3404.17     41.87 o 
 -14   6   4      615.69      637.84     16.99 o 
 -13   6   4        0.28        2.68      3.92 o 
 -12   6   4      187.76      184.90     11.09 o 
 -11   6   4      724.65      703.35     15.15 o 
 -10   6   4      493.55      499.12     12.57 o 
  -9   6   4      854.64      865.72     14.43 o 
  -8   6   4      269.91      257.89      9.24 o 
  -7   6   4       36.55       32.81      3.88 o 
  -6   6   4      445.27      340.89      9.42 o 
  -5   6   4      862.71      980.10     16.09 o 
  -4   6   4      467.76      521.43     10.93 o 
  -3   6   4       56.04       59.35      4.52 o 
  -2   6   4       43.29       36.81      4.00 o 
  -1   6   4      247.84      295.90      8.64 o 
   0   6   4     1096.59     1199.15     16.88 o 
   1   6   4     4534.46     4537.67     39.38 o 
   2   6   4      726.43      950.41     14.91 o 
   3   6   4      609.13      578.79     11.53 o 
   4   6   4        5.79        0.07      2.49 o 
   5   6   4      340.89      366.04      9.74 o 
   6   6   4       73.65       68.59      6.54 o 
   7   6   4        8.45       10.71      3.22 o 
   8   6   4       15.06       13.09      3.61 o 
   9   6   4        2.01        4.66      4.80 o 
  10   6   4       92.36       79.99      8.45 o 
  11   6   4       93.39      110.89      8.31 o 
  12   6   4      565.71      543.47     19.97 o 
  13   6   4     1678.08     1836.15     44.53 o 
  14   6   4      691.76      610.34     28.69 o 
  15   6   4      381.91      498.30     26.74 o 
  16   6   4     2480.76     2398.47     54.65 o 
  17   6   4     1072.49     1096.88     36.72 o 
  18   6   4        1.27       -2.96     13.79 o 
  19   6   4       42.54       34.35     15.07 o 
  20   6   4       93.67       54.75     23.45 o 
  21   6   4       14.79       41.82     16.50 o 
  22   6   4     1330.10     1404.66     56.64 o 
  23   6   4      316.49      303.03     27.91 o 
  24   6   4      172.02      153.03     21.29 o 
  25   6   4      462.95      492.35     35.95 o 
  26   6   4     1730.28     1722.17     78.65 o 
  27   6   4     1555.86     1731.02     58.25 o 
  28   6   4       39.58       60.08     26.38 o 
  29   6   4        8.14       15.26     16.05 o 
  30   6   4      275.02      345.55     39.64 o 
  31   6   4      217.63      191.76     47.46 o 
  32   6   4       21.68       22.00     20.58 o 
  33   6   4        7.42       15.76     22.27 o 
  34   6   4      127.55      157.10     37.88 o 
  35   6   4      580.64      504.21     86.45 o 
 -34   7   4       23.25      -13.52     26.20 o 
 -33   7   4      134.18      177.34     42.25 o 
 -32   7   4       11.74       -0.10     29.52 o 
 -31   7   4     2231.23     2578.60    111.15 o 
 -30   7   4     1108.81     1169.15    173.71 o 
 -29   7   4      123.30       41.50     51.80 o 
 -28   7   4      181.65       87.45     44.70 o 
 -27   7   4     1224.42     1340.53     79.44 o 
 -26   7   4       48.09        4.19     18.91 o 
 -25   7   4        7.68        9.13     17.88 o 
 -24   7   4      136.27      125.81     26.44 o 
 -23   7   4      180.61      205.54     27.63 o 
 -22   7   4        0.19       16.84     13.89 o 
 -21   7   4       21.90       18.16     17.58 o 
 -20   7   4       78.39      110.44     20.98 o 
 -19   7   4        8.11        0.35     11.65 o 
 -18   7   4     2048.52     2154.05     55.71 o 
 -17   7   4      383.12      390.32     24.27 o 
 -16   7   4     6284.86     5782.67     77.15 o 
 -15   7   4     1151.30     1133.61     30.23 o 
 -14   7   4      806.12      789.69     39.04 o 
 -13   7   4      393.10      361.01     14.63 o 
 -12   7   4       50.29       45.23      6.19 o 
 -11   7   4       17.75       27.64      5.48 o 
 -10   7   4      750.84      730.14     17.76 o 
  -9   7   4     1238.45     1113.45     21.36 o 
  -8   7   4      746.36      709.33     17.99 o 
  -7   7   4      464.64      469.06     15.79 o 
  -6   7   4      762.57      771.40     17.45 o 
  -5   7   4       20.06       18.64      4.02 o 
  -4   7   4     1159.97     1126.26     18.47 o 
  -3   7   4      218.84      215.89      9.76 o 
  -2   7   4     1074.06     1028.41     16.84 o 
  -1   7   4      168.56      178.02      8.51 o 
   0   7   4     1105.19     1109.47     17.91 o 
   1   7   4     1761.05     1808.14     23.63 o 
   2   7   4     4715.94     4499.78     42.13 o 
   3   7   4     1625.41     1519.04     21.32 o 
   4   7   4     1820.59     1556.87     31.28 o 
   5   7   4      313.98      329.40     13.12 o 
   6   7   4        2.01        1.87      4.31 o 
   7   7   4      107.41      114.16     11.79 o 
   8   7   4       39.79       43.13      7.86 o 
   9   7   4        0.04       -0.58      5.19 o 
  10   7   4        4.85       12.02      7.92 o 
  11   7   4        5.69        4.88     12.48 o 
  12   7   4      364.09      306.12     39.49 o 
  13   7   4      474.33      481.64     26.50 o 
  14   7   4      317.01      278.86     21.83 o 
  15   7   4     2894.37     2792.94     60.85 o 
  16   7   4     2446.20     2422.53     69.62 o 
  17   7   4      407.22      450.30     36.42 o 
  18   7   4      152.43      130.09     23.42 o 
  19   7   4      177.61      180.04     26.38 o 
  20   7   4      248.00      198.73     40.06 o 
  21   7   4      178.19      185.60     26.89 o 
  22   7   4      208.06      302.38     33.40 o 
  23   7   4     2028.57     2015.64     70.96 o 
  24   7   4        8.03       25.81     14.84 o 
  25   7   4        0.02        7.68     13.30 o 
  26   7   4        0.10       18.27     15.13 o 
  27   7   4       75.62       85.60     20.18 o 
  28   7   4      560.34      688.87     71.55 o 
  29   7   4        0.02       44.81     20.17 o 
  30   7   4       19.32       33.25     20.34 o 
  31   7   4       34.29       70.46     22.74 o 
  32   7   4       17.61       36.88     22.93 o 
  33   7   4      218.14      275.40     39.26 o 
 -32   8   4      186.86      154.60     38.93 o 
 -31   8   4      167.16      101.60    120.46 o 
 -30   8   4      310.34      278.03     45.50 o 
 -29   8   4       20.22       51.46     27.06 o 
 -28   8   4      210.04      247.68     54.14 o 
 -27   8   4      182.97      204.25     38.11 o 
 -26   8   4      227.47      199.46     58.64 o 
 -25   8   4       23.86       39.20     19.04 o 
 -24   8   4       61.90       30.90     17.76 o 
 -23   8   4       15.41       34.70     17.85 o 
 -22   8   4        2.69       11.70     14.33 o 
 -21   8   4      115.21      124.39     21.74 o 
 -20   8   4      473.87      455.36     49.84 o 
 -19   8   4       74.48       67.93     17.88 o 
 -18   8   4        0.72       18.20     12.86 o 
 -17   8   4      109.22      204.54     40.57 o 
 -16   8   4     1151.23     1117.05     35.25 o 
 -15   8   4       12.43       10.53      7.98 o 
 -14   8   4        3.50        1.88      6.90 o 
 -13   8   4      190.84      198.33     21.03 o 
 -12   8   4       19.86        8.32      9.10 o 
 -11   8   4       63.99       58.72     13.16 o 
 -10   8   4       66.70       58.24      9.49 o 
  -9   8   4      581.75      557.02     19.99 o 
  -8   8   4        0.76        3.11      5.14 o 
  -7   8   4      938.68     1062.86     25.44 o 
  -6   8   4     2134.16     2040.73     33.45 o 
  -5   8   4     1424.35     1204.88     45.56 o 
  -4   8   4       14.42       22.83      7.37 o 
  -3   8   4      213.09      257.23     12.46 o 
  -2   8   4     1544.39     1619.79     26.70 o 
  -1   8   4        1.14        3.05      4.53 o 
   0   8   4      495.25      458.30     15.01 o 
   1   8   4     1325.54     1375.87     24.18 o 
   2   8   4      543.48      529.62     18.82 o 
   3   8   4       15.24       10.45      6.01 o 
   4   8   4      758.53      688.38     21.27 o 
   5   8   4     1173.77     1215.68     28.95 o 
   6   8   4      607.34      534.67     43.94 o 
   7   8   4        9.07        6.39      7.12 o 
   8   8   4        3.70        2.80      9.54 o 
   9   8   4       10.53       13.79     10.05 o 
  10   8   4      105.85       75.74     14.73 o 
  11   8   4     1264.69     1157.93     63.13 o 
  12   8   4       17.04       29.03     10.67 o 
  13   8   4       31.07       34.97     15.09 o 
  14   8   4     1354.95     1272.47     50.21 o 
  15   8   4       66.93       31.83     18.52 o 
  16   8   4      113.29      147.38     26.53 o 
  17   8   4      370.58      390.19     40.09 o 
  18   8   4        7.94       22.90     15.55 o 
  19   8   4        1.35        8.07     14.82 o 
  20   8   4     1110.10     1052.56     95.60 o 
  21   8   4      220.79      186.39     27.24 o 
  22   8   4     1278.59     1301.70     57.66 o 
  23   8   4       82.89      147.70     26.17 o 
  24   8   4        5.04        7.12     13.78 o 
  25   8   4      469.73      558.64     75.06 o 
  26   8   4      146.69      109.89     21.97 o 
  27   8   4      295.74      354.15     35.14 o 
  28   8   4       27.11        0.11     17.97 o 
  29   8   4       20.11       14.96     18.93 o 
  30   8   4       30.11       68.72     24.12 o 
  31   8   4       52.68       42.55     22.19 o 
  32   8   4        0.26       10.17     21.18 o 
 -31   9   4      688.34      742.80    160.94 o 
 -30   9   4      151.29      208.48     49.63 o 
 -29   9   4        6.00      -11.66     42.86 o 
 -28   9   4      134.76      128.64     35.00 o 
 -27   9   4      175.18      212.88     58.40 o 
 -26   9   4      141.18      189.15     36.56 o 
 -25   9   4       85.26       87.39     23.60 o 
 -24   9   4       34.18       23.24     18.11 o 
 -23   9   4        1.96       10.88     15.89 o 
 -22   9   4       97.64      120.67     34.51 o 
 -21   9   4       26.37       18.77     15.16 o 
 -20   9   4       18.08       20.86     19.24 o 
 -19   9   4      255.25      320.29     42.01 o 
 -18   9   4     1006.70      942.59     62.17 o 
 -17   9   4      715.17      620.04    117.39 o 
 -16   9   4       21.55        7.11     22.71 o 
 -15   9   4       11.95       21.97     14.63 o 
 -14   9   4      130.01      102.61     35.15 o 
 -13   9   4        0.18        5.95     12.33 o 
 -12   9   4      231.87      200.49     24.27 o 
 -11   9   4       54.40       32.07     11.26 o 
 -10   9   4     2137.81     1867.46     85.50 o 
  -9   9   4     3749.40     3594.34     89.89 o 
  -8   9   4     2230.69     2138.53     56.96 o 
  -7   9   4      470.82      407.63     29.13 o 
  -6   9   4     2302.87     2096.68     73.38 o 
  -5   9   4      708.62      585.89     35.07 o 
  -4   9   4      155.62      145.70     13.86 o 
  -3   9   4      924.63      869.44     27.67 o 
  -2   9   4     1416.29     1502.55     44.21 o 
  -1   9   4       13.34       19.48      7.65 o 
   0   9   4       14.02        5.27      7.15 o 
   1   9   4       16.11        8.36      7.05 o 
   2   9   4     6207.55     6211.53     83.67 o 
   3   9   4     7013.21     6821.53     89.45 o 
   4   9   4     6642.63     6558.98     87.29 o 
   5   9   4      265.77      270.85     23.25 o 
   6   9   4     1857.34     1793.56     66.26 o 
   7   9   4     1285.24     1280.39     63.26 o 
   8   9   4      447.56      446.39     37.51 o 
   9   9   4       70.23       29.00     19.45 o 
  10   9   4      221.86      328.62     44.91 o 
  11   9   4       56.94       30.92     15.22 o 
  12   9   4     1490.55     1536.37     55.59 o 
  13   9   4      290.08      304.17     33.57 o 
  14   9   4       16.59       28.79     15.21 o 
  15   9   4     2301.38     2197.45     69.94 o 
  16   9   4      218.76      165.51     25.53 o 
  17   9   4        3.01       -8.21     13.61 o 
  18   9   4       11.29       13.90     15.65 o 
  19   9   4      201.32      141.34     26.31 o 
  20   9   4      341.07      312.45     39.30 o 
  21   9   4        0.04      -12.89     14.06 o 
  22   9   4      455.52      492.27     43.68 o 
  23   9   4     1909.26     1955.23    124.42 o 
  24   9   4      390.64      357.51     33.53 o 
  25   9   4        0.17       -1.80     14.51 o 
  26   9   4      419.57      432.66     40.34 o 
  27   9   4        2.69       10.83     19.03 o 
  28   9   4       70.87       84.32     26.19 o 
  29   9   4      379.13      387.02     43.77 o 
  30   9   4       75.97       81.61     26.53 o 
 -29  10   4        0.88       31.78     39.06 o 
 -28  10   4      148.83      155.83     53.60 o 
 -27  10   4        0.26       54.58     45.11 o 
 -26  10   4        0.42      -29.58     29.58 o 
 -25  10   4       23.25        6.39     25.89 o 
 -24  10   4       14.82       -4.77     21.10 o 
 -23  10   4      144.89      149.18     34.97 o 
 -22  10   4        9.90       -6.67     20.45 o 
 -21  10   4      287.47      357.48     47.04 o 
 -20  10   4      734.67      707.50    148.92 o 
 -19  10   4       47.09       53.98     34.54 o 
 -18  10   4      231.30      162.27     32.72 o 
 -17  10   4        7.55        2.99     17.45 o 
 -16  10   4       99.66       85.40     26.68 o 
 -15  10   4        3.82       -9.30     13.11 o 
 -14  10   4       16.70       45.11     17.78 o 
 -13  10   4       34.44       19.63     16.17 o 
 -12  10   4       37.15       10.72     17.52 o 
 -11  10   4      708.72      685.99     45.81 o 
 -10  10   4        0.20       -5.44      9.64 o 
  -9  10   4      266.93      209.95     57.11 o 
  -8  10   4        4.74       -9.87     10.74 o 
  -7  10   4      106.26       47.62     21.61 o 
  -6  10   4     1731.34     1597.07    123.28 o 
  -5  10   4       26.99       19.02     14.64 o 
  -4  10   4        0.91        1.97     12.50 o 
  -3  10   4       21.32        1.66     13.24 o 
  -2  10   4        9.16       14.58     12.58 o 
  -1  10   4      104.83      100.42     17.52 o 
   0  10   4      111.60       76.26     16.43 o 
   1  10   4     1871.22     1792.52     66.18 o 
   2  10   4      524.03      557.98     36.68 o 
   3  10   4      231.09      203.99     23.65 o 
   4  10   4        4.96       -3.82     10.88 o 
   5  10   4       20.16       12.14     13.41 o 
   6  10   4      194.96      137.85     25.59 o 
   7  10   4       86.22      107.91     25.41 o 
   8  10   4        1.93       37.44     14.77 o 
   9  10   4       32.95       32.16     14.83 o 
  10  10   4       24.47       16.96     14.23 o 
  11  10   4      186.97      217.80     37.71 o 
  12  10   4      652.54      676.32     61.98 o 
  13  10   4      161.45      187.93     26.51 o 
  14  10   4      349.87      311.91     55.06 o 
  15  10   4      223.23      224.25     29.54 o 
  16  10   4       68.16       57.76     19.34 o 
  17  10   4        2.50        6.84     15.23 o 
  18  10   4      116.88      110.76     23.71 o 
  19  10   4       81.32       47.79     21.32 o 
  20  10   4       16.73       -2.84     15.80 o 
  21  10   4       13.95        9.64     16.94 o 
  22  10   4        3.67       37.58     19.18 o 
  23  10   4      249.36      267.61     35.24 o 
  24  10   4      371.22      451.83     58.77 o 
  25  10   4       30.17        9.90     17.32 o 
  26  10   4       35.66       14.62     30.21 o 
  27  10   4      393.48      303.41     38.20 o 
  28  10   4       39.28       67.28     25.29 o 
 -26  11   4      478.15      375.14     76.90 o 
 -25  11   4      145.16      124.49     36.63 o 
 -24  11   4      290.84      337.47     51.84 o 
 -23  11   4      387.08      405.52     77.20 o 
 -22  11   4        8.43       10.57     25.22 o 
 -21  11   4        2.50      -21.81     21.81 o 
 -20  11   4      525.33      548.86     59.31 o 
 -19  11   4        0.46       -0.50     27.02 o 
 -18  11   4      138.63      169.78     45.40 o 
 -17  11   4      298.99      338.10     46.51 o 
 -16  11   4      190.46      156.97     33.29 o 
 -15  11   4        6.35        2.67     17.47 o 
 -14  11   4       38.55       22.38     17.84 o 
 -13  11   4        8.53        4.74     16.47 o 
 -12  11   4       77.68      104.06     29.70 o 
 -11  11   4       18.30       40.34     23.24 o 
 -10  11   4      509.82      509.34     53.12 o 
  -9  11   4      264.49      173.66     34.37 o 
  -8  11   4        0.83        9.30     17.94 o 
  -7  11   4        5.03       31.55     21.65 o 
  -6  11   4        3.66       12.66     20.74 o 
  -5  11   4        3.13        3.82     21.99 o 
  -4  11   4      347.15      377.01     46.13 o 
  -3  11   4       16.04        8.74     17.89 o 
  -2  11   4       84.93       95.02     29.70 o 
  -1  11   4        4.15       20.68     20.56 o 
   0  11   4      358.48      317.22     48.27 o 
   1  11   4      138.43      131.89     33.53 o 
   2  11   4      377.99      417.45     48.81 o 
   3  11   4      495.27      388.37     71.00 o 
   4  11   4     1201.90     1217.57     82.61 o 
   5  11   4       88.75       72.46     40.72 o 
   6  11   4        0.14       -2.14     15.84 o 
   7  11   4       48.07        5.83     31.14 o 
   8  11   4        0.11       -6.03     16.86 o 
   9  11   4       48.73       47.67     24.85 o 
  10  11   4      147.74      134.92     31.97 o 
  11  11   4       54.93       38.33     24.63 o 
  12  11   4        3.27        7.37     19.29 o 
  13  11   4      180.27      121.53     31.44 o 
  14  11   4        8.24       18.78     22.81 o 
  15  11   4      617.54      667.84     89.45 o 
  16  11   4      381.87      399.68     52.81 o 
  17  11   4       32.48       51.36     26.94 o 
  18  11   4        0.51       11.31     25.14 o 
  19  11   4       10.54       20.24     32.27 o 
  20  11   4       37.38       46.57     40.17 o 
  21  11   4        8.24       24.01     27.12 o 
  22  11   4       80.44       95.91     44.86 o 
  23  11   4      280.64      337.05     51.55 o 
  24  11   4      477.79      541.74     50.16 o 
  25  11   4       12.54       23.44     19.73 o 
  26  11   4        6.05       27.34     32.26 o 
 -23  12   4       14.33       27.58     27.37 o 
 -22  12   4       65.18       19.59     25.13 o 
 -21  12   4        8.84        1.35     22.58 o 
 -20  12   4        3.70       -5.68     24.50 o 
 -19  12   4      611.59      855.78    120.51 o 
 -18  12   4       82.24       99.78     31.27 o 
 -17  12   4      357.29      430.59     54.11 o 
 -16  12   4        2.21       21.92     23.17 o 
 -15  12   4        4.19      -10.38     20.62 o 
 -14  12   4       24.94       24.31     24.79 o 
 -13  12   4       52.86       91.71     23.57 o 
 -12  12   4      226.09      240.31     37.84 o 
 -11  12   4       18.36       26.81     23.37 o 
 -10  12   4      242.79      138.13     73.77 o 
  -9  12   4      202.01      154.88     36.77 o 
  -8  12   4        5.50        1.26     21.47 o 
  -7  12   4        5.80        4.24     23.29 o 
  -6  12   4      175.89      248.36     40.82 o 
  -5  12   4       62.63       17.66     22.93 o 
  -4  12   4        2.00       -8.51     20.42 o 
  -3  12   4       22.32       31.86     23.66 o 
  -2  12   4       16.86       16.23     23.42 o 
  -1  12   4       75.00      102.09     30.58 o 
   0  12   4       79.59      100.89     30.77 o 
   1  12   4      344.84      346.82     48.19 o 
   2  12   4      336.52      348.55     48.35 o 
   3  12   4       36.93       16.62     20.59 o 
   4  12   4        0.27       14.97     22.18 o 
   5  12   4        0.79        6.13     19.77 o 
   6  12   4      119.85       29.67     20.60 o 
   7  12   4       15.32       -0.47     17.66 o 
   8  12   4        7.35       -2.52     24.33 o 
   9  12   4        8.41      -10.24     25.88 o 
  10  12   4       25.45       17.80     32.25 o 
  11  12   4       73.32       65.00     32.64 o 
  12  12   4       64.32       21.14     24.00 o 
  13  12   4       30.70       65.00     36.68 o 
  14  12   4      218.54      177.97     40.12 o 
  15  12   4       10.56       24.05     26.06 o 
  16  12   4       73.35       89.28     35.19 o 
  17  12   4       50.18       30.25     28.22 o 
  18  12   4       41.46       47.59     28.39 o 
  19  12   4       93.57       92.71     43.46 o 
  20  12   4        5.47       19.37     24.61 o 
  21  12   4       50.20       55.71     31.74 o 
  22  12   4        0.80       50.53     30.70 o 
 -19  13   4      146.08      191.38     42.18 o 
 -18  13   4        2.68        0.26     24.40 o 
 -17  13   4      536.30      443.93     56.76 o 
 -16  13   4       57.28       84.47     37.05 o 
 -15  13   4      119.44       59.31     29.62 o 
 -14  13   4      284.30      331.87     70.84 o 
 -13  13   4       62.74       52.01     26.85 o 
 -12  13   4        7.93        4.49     18.89 o 
 -11  13   4       41.09       77.01     24.42 o 
 -10  13   4      392.10      398.01     53.20 o 
  -9  13   4       42.29       43.37     28.39 o 
  -8  13   4      108.48      103.00     32.33 o 
  -7  13   4      401.04      415.16     54.44 o 
  -6  13   4      275.41      325.74     76.85 o 
  -5  13   4       15.45       32.83     26.90 o 
  -4  13   4        2.90        7.50     22.74 o 
  -3  13   4      122.66      142.33     37.05 o 
  -2  13   4        0.06        3.85     27.99 o 
  -1  13   4        8.45       -9.47     21.45 o 
   0  13   4       16.14       -4.67     25.98 o 
   1  13   4      936.36     1259.85     84.28 o 
   2  13   4        5.73        4.46     22.59 o 
   3  13   4       35.15       46.58     26.17 o 
   4  13   4       33.20       53.31     56.18 o 
   5  13   4        0.00       -0.21     22.84 o 
   6  13   4        2.62      -15.09     15.53 o 
   7  13   4      224.70      165.49     65.59 o 
   8  13   4       23.32       -8.66     22.19 o 
   9  13   4      231.32      306.46     69.79 o 
  10  13   4      220.35      256.42     81.04 o 
  11  13   4        0.38      -19.07     19.07 o 
  12  13   4        6.86       36.18     28.05 o 
  13  13   4        1.18        2.66     23.57 o 
  14  13   4      288.69      366.18     79.53 o 
  15  13   4        5.75      -17.46     25.20 o 
  16  13   4       16.96       96.86     35.91 o 
  17  13   4      881.40      829.57     80.97 o 
  18  13   4       61.89       98.44     33.09 o 
  19  13   4       21.27      -29.50     29.50 o 
 -14  14   4       46.37       31.32     26.74 o 
 -13  14   4        3.97       38.55     29.20 o 
 -12  14   4      371.26      488.53     96.20 o 
 -11  14   4      382.02      380.37     61.80 o 
 -10  14   4     1129.94     1354.23     73.29 o 
  -9  14   4        0.19       49.44     30.29 o 
  -8  14   4      744.84      746.57     76.91 o 
  -7  14   4       38.44      113.78     35.75 o 
  -6  14   4     1351.00     1522.16     88.62 o 
  -5  14   4      249.82      243.08     46.82 o 
  -4  14   4       11.18        7.13     45.07 o 
  -3  14   4        8.68       15.90     25.99 o 
  -2  14   4       49.26       53.51     31.10 o 
  -1  14   4       19.21       29.18     28.16 o 
   0  14   4       39.22       57.39     30.31 o 
   1  14   4       11.63      -25.71     25.71 o 
   2  14   4       19.95        6.91     45.33 o 
   3  14   4      216.50      274.28     48.21 o 
   4  14   4       16.67        5.43     23.40 o 
   5  14   4        3.28       10.91     55.94 o 
   6  14   4       22.97       10.81     18.08 o 
   7  14   4      635.30      677.45     72.86 o 
   8  14   4      220.59      289.81     50.37 o 
   9  14   4       24.38       20.61     30.22 o 
  10  14   4       31.66       10.98     26.20 o 
  11  14   4       32.63        0.17     24.87 o 
  12  14   4      685.59      694.19     74.64 o 
  13  14   4       36.68       35.89     34.72 o 
  -1  15   4        1.16       10.63     29.20 o 
   0  15   4      118.47       44.97     32.13 o 
 -38   1   5      101.05       50.45     32.20 o 
 -37   1   5        4.89       -2.60     25.11 o 
 -36   1   5      229.94      260.40     59.75 o 
 -35   1   5        3.22       28.81     25.92 o 
 -34   1   5      239.59      271.79     47.75 o 
 -33   1   5      209.95      151.69     56.35 o 
 -32   1   5      399.23      569.28    121.75 o 
 -31   1   5      279.92      275.98     35.55 o 
 -30   1   5      608.32      743.96     59.64 o 
 -29   1   5       99.76      136.22     35.63 o 
 -28   1   5      164.95      184.38     22.83 o 
 -27   1   5      189.36      137.17     32.38 o 
 -26   1   5       36.54       23.59     10.35 o 
 -25   1   5        0.02        2.07      7.98 o 
 -24   1   5      251.02      210.69     19.71 o 
 -23   1   5      197.29      163.03     17.11 o 
 -22   1   5      205.33      240.56     25.30 o 
 -21   1   5     1088.95     1025.12     27.31 o 
 -20   1   5      343.15      302.27     12.70 o 
 -19   1   5      260.77      336.10     16.64 o 
 -18   1   5       66.27       76.84      5.84 o 
 -17   1   5     3173.51     3254.27     28.43 o 
 -16   1   5       18.18       26.91      3.08 o 
 -15   1   5     3040.79     3173.35     24.95 o 
 -14   1   5      321.24      362.94      8.76 o 
 -13   1   5      806.09      882.22     11.05 o 
 -12   1   5      561.45      569.59      9.84 o 
 -11   1   5     1324.15     1270.42     14.26 o 
 -10   1   5        8.42        7.14      1.94 o 
  -9   1   5      897.78      944.44     15.37 o 
  -8   1   5     1666.94     1823.55     18.59 o 
  -7   1   5      154.89      111.30      4.21 o 
  -6   1   5      528.21      498.14      8.64 o 
  -5   1   5     3241.04     3458.99     30.28 o 
  -4   1   5    12276.32    12177.46    120.88 o 
  -3   1   5     3683.33     3641.21     37.11 o 
  -2   1   5    15360.03    15490.48    124.74 o 
  -1   1   5      329.43      333.92     13.39 o 
   0   1   5     6353.63     6316.32     76.38 o 
   1   1   5    24609.70    24932.99    296.35 o 
   2   1   5      860.00      788.01     28.91 o 
   3   1   5       16.49        5.82      7.35 o 
   4   1   5      656.72      783.89     39.64 o 
   5   1   5     3506.00     3642.46     76.01 o 
   6   1   5       17.78       16.45      7.01 o 
   7   1   5     4712.90     4733.18     52.47 o 
   8   1   5      147.01      143.11      7.52 o 
   9   1   5       16.31       13.77      2.67 o 
  10   1   5       12.15       13.40      3.78 o 
  11   1   5      150.17      112.46      6.74 o 
  12   1   5      117.35      144.06      7.51 o 
  13   1   5     2597.02     2467.79     55.66 o 
  14   1   5        5.21        4.44      2.84 o 
  15   1   5      364.57      416.50     12.56 o 
  16   1   5        8.27        2.28      3.75 o 
  17   1   5      759.64      757.60     16.69 o 
  18   1   5     1119.22     1180.50     25.06 o 
  19   1   5       24.11       19.90      6.44 o 
  20   1   5      149.12      152.24     11.95 o 
  21   1   5      310.44      316.49     15.72 o 
  22   1   5       34.22       19.69      7.93 o 
  23   1   5      218.97      224.73     16.75 o 
  24   1   5      200.72      181.86     19.51 o 
  25   1   5      336.05      394.01     36.28 o 
  26   1   5       23.86       13.46     11.09 o 
  27   1   5      469.02      488.69     30.14 o 
  28   1   5       60.09       76.77     18.11 o 
  29   1   5      115.64       61.81     23.42 o 
  30   1   5      373.16      370.36     40.30 o 
  31   1   5        3.94       16.03     13.55 o 
  32   1   5       37.34       56.51     17.39 o 
  33   1   5        6.07       28.89     17.56 o 
  34   1   5       10.06       10.13     18.72 o 
  35   1   5      316.53      276.10     45.70 o 
  36   1   5       20.88       38.19     23.56 o 
  37   1   5        0.40       34.23     29.39 o 
 -38   2   5      205.22      249.22     49.86 o 
 -37   2   5       17.18       40.87     28.68 o 
 -36   2   5       66.91       87.80     33.59 o 
 -35   2   5      237.18      184.48     32.97 o 
 -34   2   5      472.29      456.43     46.55 o 
 -33   2   5       29.26       16.07     18.84 o 
 -32   2   5       53.28       34.78     20.05 o 
 -31   2   5      322.60      412.03     42.25 o 
 -30   2   5      123.13      150.15     27.37 o 
 -29   2   5       56.39       87.15     22.13 o 
 -28   2   5      197.22      196.83     28.99 o 
 -27   2   5       24.04       19.03     12.24 o 
 -26   2   5       19.82       31.93     12.61 o 
 -25   2   5      913.35      898.47     37.62 o 
 -24   2   5     1161.02     1003.88     35.53 o 
 -23   2   5       10.90       10.85      8.71 o 
 -22   2   5      530.94      493.86     36.76 o 
 -21   2   5      422.54      385.93     17.87 o 
 -20   2   5       42.98       59.43      7.64 o 
 -19   2   5     1326.20     1204.03     21.34 o 
 -18   2   5        5.85        5.84      3.04 o 
 -17   2   5       50.74       34.65      3.57 o 
 -16   2   5      148.71      187.45      5.86 o 
 -15   2   5      539.56      668.47      9.54 o 
 -14   2   5      516.34      538.88     11.34 o 
 -13   2   5       11.19       10.06      2.90 o 
 -12   2   5      104.29      120.53      5.99 o 
 -11   2   5       36.48       46.10      3.69 o 
 -10   2   5      805.31      777.01     10.77 o 
  -9   2   5       11.35       22.32      2.60 o 
  -8   2   5      250.64      244.75      6.15 o 
  -7   2   5     2250.03     2436.18     19.79 o 
  -6   2   5     6323.16     6749.08     58.94 o 
  -5   2   5       88.70       76.32      7.44 o 
  -4   2   5     5996.08     6321.36     56.90 o 
  -3   2   5     1669.76     1769.15     18.90 o 
  -2   2   5     1233.49     1266.73     15.61 o 
  -1   2   5     4990.51     5186.70     42.55 o 
   0   2   5        0.54       -0.60      3.38 o 
   1   2   5    20125.59    20148.69    169.89 o 
   2   2   5     4934.84     5327.02     49.34 o 
   3   2   5    12153.63    11968.84     98.89 o 
   4   2   5     1437.74     1475.38     21.53 o 
   5   2   5       54.67       48.47      4.99 o 
   6   2   5      346.16      383.53     18.01 o 
   7   2   5     1904.68     1870.45     29.34 o 
   8   2   5     1925.46     1913.92     31.18 o 
   9   2   5     6525.04     6890.66     75.19 o 
  10   2   5      293.14      303.23      8.43 o 
  11   2   5     1118.58     1118.51     19.35 o 
  12   2   5     1710.33     1553.97     26.55 o 
  13   2   5     1676.19     1549.36     22.92 o 
  14   2   5      368.06      337.40     11.45 o 
  15   2   5      366.77      396.14     15.80 o 
  16   2   5        8.32       12.86      4.22 o 
  17   2   5       33.63       42.49      7.34 o 
  18   2   5     1401.61     1385.18     34.35 o 
  19   2   5      227.74      230.57     11.88 o 
  20   2   5     1976.08     2096.92     31.73 o 
  21   2   5       61.14       35.28      8.35 o 
  22   2   5     5604.92     5406.07     68.57 o 
  23   2   5       14.98       -3.34      8.84 o 
  24   2   5      742.70      734.36     33.53 o 
  25   2   5      517.61      559.75     30.95 o 
  26   2   5       75.24       84.13     17.30 o 
  27   2   5        0.33        6.72     12.83 o 
  28   2   5      378.34      447.01     46.78 o 
  29   2   5       11.83       25.73     15.22 o 
  30   2   5       26.78       35.18     16.38 o 
  31   2   5       34.51       37.97     16.55 o 
  32   2   5       23.98       16.87     18.23 o 
  33   2   5      258.60      294.39     50.15 o 
  34   2   5       86.92       38.96     20.51 o 
  35   2   5        7.46       15.78     23.45 o 
  36   2   5       12.83        6.61     23.39 o 
  37   2   5        5.26       16.59     23.20 o 
 -37   3   5        0.05      -12.10     18.12 o 
 -36   3   5        0.03        8.01     20.76 o 
 -35   3   5        4.45       -2.37     31.09 o 
 -34   3   5      307.38      376.54     42.93 o 
 -33   3   5        0.77       -3.00     17.77 o 
 -32   3   5     1248.43     1236.29     67.55 o 
 -31   3   5      903.99      984.23     77.35 o 
 -30   3   5      965.43     1067.51     60.35 o 
 -29   3   5        0.74       15.19     15.50 o 
 -28   3   5      508.46      436.40     41.54 o 
 -27   3   5        2.45       16.32     14.84 o 
 -26   3   5     1052.94     1039.09     55.01 o 
 -25   3   5       41.10       48.25     22.33 o 
 -24   3   5      690.99      692.19     46.24 o 
 -23   3   5      537.58      493.73     32.83 o 
 -22   3   5      265.02      259.62     31.20 o 
 -21   3   5     1500.01     1401.56     35.65 o 
 -20   3   5       57.11       41.26      7.82 o 
 -19   3   5     1634.05     1494.32     27.46 o 
 -18   3   5        3.39        7.98      4.33 o 
 -17   3   5      270.82      282.08      8.95 o 
 -16   3   5       70.96       62.70      6.09 o 
 -15   3   5     1163.95     1214.44     17.10 o 
 -14   3   5      425.33      458.67     10.33 o 
 -13   3   5     1655.42     1572.62     18.93 o 
 -12   3   5      118.92      118.78      5.74 o 
 -11   3   5      147.25      120.32      5.61 o 
 -10   3   5      622.59      593.06      9.98 o 
  -9   3   5     1543.80     1683.57     16.36 o 
  -8   3   5     2243.21     2455.38     21.37 o 
  -7   3   5       18.54       17.18      2.75 o 
  -6   3   5     1374.69     1357.32     14.48 o 
  -5   3   5      887.13      873.75     11.07 o 
  -4   3   5       86.15       59.52      3.19 o 
  -3   3   5        2.61       -1.43      1.43 o 
  -2   3   5      619.85      540.09     13.16 o 
  -1   3   5      966.28     1041.12     14.53 o 
   0   3   5     4362.54     4566.29     38.59 o 
   1   3   5     8063.85     8146.73     60.86 o 
   2   3   5     6748.35     6655.64     58.92 o 
   3   3   5     1465.08     1609.82     22.47 o 
   4   3   5      869.48      730.99     14.17 o 
   5   3   5      660.12      620.34     13.65 o 
   6   3   5      973.49     1030.25     21.40 o 
   7   3   5     1469.13     1412.59     24.55 o 
   8   3   5       30.93       45.72      3.74 o 
   9   3   5       54.87       49.59      6.09 o 
  10   3   5     1288.30     1202.93     25.24 o 
  11   3   5        1.05        4.18      2.15 o 
  12   3   5       40.35       63.21      5.53 o 
  13   3   5        2.63       -1.15      2.37 o 
  14   3   5      125.27      146.33      5.40 o 
  15   3   5     3499.50     3392.66     30.59 o 
  16   3   5      383.48      390.50     15.26 o 
  17   3   5       16.45       13.00      3.86 o 
  18   3   5       74.63       89.57      9.75 o 
  19   3   5       12.74       12.19      7.28 o 
  20   3   5     2449.26     2258.71     42.05 o 
  21   3   5      511.82      546.46     20.12 o 
  22   3   5      812.88      827.30     29.70 o 
  23   3   5       35.65       41.20     11.98 o 
  24   3   5      115.59       97.35     14.08 o 
  25   3   5       45.79       48.07     12.18 o 
  26   3   5      722.00      795.94     33.53 o 
  27   3   5      260.88      256.10     23.36 o 
  28   3   5       41.61       92.15     18.27 o 
  29   3   5      119.43      122.14     20.74 o 
  30   3   5       51.15       48.87     17.80 o 
  31   3   5       45.71       53.50     23.89 o 
  32   3   5       71.87       33.34     26.37 o 
  33   3   5      514.32      580.75     49.24 o 
  34   3   5        1.48        6.05     18.32 o 
  35   3   5        5.83       30.70     21.48 o 
  36   3   5        8.54       27.76     23.40 o 
  37   3   5       13.31       38.22     35.83 o 
 -37   4   5        6.75       23.20     22.59 o 
 -36   4   5       21.67       22.96     21.96 o 
 -35   4   5      196.74      215.28     35.50 o 
 -34   4   5      253.60      248.75     42.26 o 
 -33   4   5      284.89      278.13     37.36 o 
 -32   4   5       93.85       49.18     26.22 o 
 -31   4   5        2.47        7.35     16.55 o 
 -30   4   5      133.34      114.17     25.22 o 
 -29   4   5       12.66       22.30     26.73 o 
 -28   4   5      171.39      217.80     31.07 o 
 -27   4   5        6.43       22.43     16.31 o 
 -26   4   5       97.84       90.18     21.88 o 
 -25   4   5      139.86       92.17     20.91 o 
 -24   4   5       97.13       95.29     20.72 o 
 -23   4   5      322.31      319.74     38.86 o 
 -22   4   5     1068.32      974.80     49.84 o 
 -21   4   5        2.21       -0.58      6.49 o 
 -20   4   5      317.09      310.71     21.38 o 
 -19   4   5      138.77      103.93     13.14 o 
 -18   4   5        4.88        9.59      5.94 o 
 -17   4   5      130.79      129.11      9.91 o 
 -16   4   5       58.39       39.99      5.14 o 
 -15   4   5      141.79      135.14      7.55 o 
 -14   4   5      231.35      276.05      9.16 o 
 -13   4   5       80.48       81.71      5.20 o 
 -12   4   5      292.92      351.55     12.55 o 
 -11   4   5       80.22       91.72      5.20 o 
 -10   4   5       89.20      105.63      5.13 o 
  -9   4   5      128.13      124.21      5.40 o 
  -8   4   5     2491.67     2660.38     23.06 o 
  -7   4   5      300.22      360.29      9.47 o 
  -6   4   5      943.35     1076.88     13.81 o 
  -5   4   5      188.04      262.78      6.73 o 
  -4   4   5       40.31       32.04      2.87 o 
  -3   4   5      268.75      256.18      6.68 o 
  -2   4   5       34.64       28.46      2.74 o 
  -1   4   5      497.84      477.72     10.49 o 
   0   4   5        0.30        6.62      2.46 o 
   1   4   5      846.87      934.05     14.24 o 
   2   4   5     1181.62     1195.99     16.37 o 
   3   4   5      531.84      573.63     11.55 o 
   4   4   5      274.92      258.77      8.38 o 
   5   4   5     1155.00     1280.88     16.61 o 
   6   4   5       56.42       52.91      4.24 o 
   7   4   5      253.45      269.16      7.10 o 
   8   4   5        2.91        4.07      2.30 o 
   9   4   5      423.65      418.09      9.65 o 
  10   4   5      327.37      309.99     11.58 o 
  11   4   5     6930.98     6727.35     59.51 o 
  12   4   5      353.67      368.78      9.35 o 
  13   4   5       71.63       65.94      4.98 o 
  14   4   5     1145.69     1121.07     26.29 o 
  15   4   5        6.34       10.80      4.47 o 
  16   4   5      365.20      405.55     12.88 o 
  17   4   5       27.53       22.23      5.31 o 
  18   4   5        0.20       -5.99      5.99 o 
  19   4   5      110.78      122.19     12.61 o 
  20   4   5      278.68      277.29     16.84 o 
  21   4   5       24.84       24.79      7.53 o 
  22   4   5     2049.89     2051.75     74.56 o 
  23   4   5       55.28       39.57     12.59 o 
  24   4   5      938.84      901.49     35.94 o 
  25   4   5      418.53      449.76     26.52 o 
  26   4   5       16.21        8.44     10.64 o 
  27   4   5       60.98       48.03     14.73 o 
  28   4   5       32.13       16.96     11.82 o 
  29   4   5        1.61       -9.40     10.85 o 
  30   4   5      160.71      182.67     30.54 o 
  31   4   5        1.54       17.36     18.65 o 
  32   4   5        5.03       -6.20     21.11 o 
  33   4   5      337.96      295.52     46.45 o 
  34   4   5      256.20      354.02     52.06 o 
  35   4   5        0.25       21.07     26.37 o 
  36   4   5       43.98       58.93     40.21 o 
 -36   5   5      474.25      548.13     54.69 o 
 -35   5   5       23.40       22.82     22.58 o 
 -34   5   5       12.15       23.30     20.48 o 
 -33   5   5      271.17      228.87     62.40 o 
 -32   5   5       89.20       87.71     41.60 o 
 -31   5   5       14.67       47.53     21.72 o 
 -30   5   5      580.18      581.43     49.61 o 
 -29   5   5      382.26      417.56     41.37 o 
 -28   5   5       71.79       48.89     19.32 o 
 -27   5   5       76.17       73.20     24.06 o 
 -26   5   5       80.08       68.93     29.20 o 
 -25   5   5       37.98       13.40     13.34 o 
 -24   5   5       43.64       48.35     23.53 o 
 -23   5   5        1.62       21.12     13.82 o 
 -22   5   5      538.01      577.05     34.18 o 
 -21   5   5      219.03      173.47     17.68 o 
 -20   5   5       51.20       51.57     11.12 o 
 -19   5   5       20.71       31.98      9.08 o 
 -18   5   5      449.24      406.22     29.35 o 
 -17   5   5     1466.08     1424.03     35.58 o 
 -16   5   5     1218.09     1094.79     25.72 o 
 -15   5   5     1419.22     1366.39     24.08 o 
 -14   5   5     1888.82     1873.48     27.99 o 
 -13   5   5       42.63       55.04      5.35 o 
 -12   5   5      141.66      122.80      7.40 o 
 -11   5   5      587.46      593.47     11.23 o 
 -10   5   5     2613.55     2577.79     25.87 o 
  -9   5   5     3094.15     3108.37     28.38 o 
  -8   5   5      255.04      265.12      8.34 o 
  -7   5   5      484.30      553.65     10.41 o 
  -6   5   5     1815.26     1995.91     21.70 o 
  -5   5   5       42.61       28.13      3.22 o 
  -4   5   5      199.72      190.79      6.56 o 
  -3   5   5       17.79       19.04      2.96 o 
  -2   5   5      191.24      130.75      5.58 o 
  -1   5   5     4206.83     4500.02     35.89 o 
   0   5   5     3200.87     3603.92     31.60 o 
   1   5   5       30.80       17.51      3.24 o 
   2   5   5     1468.14     1738.24     19.11 o 
   3   5   5     1016.79      970.77     13.41 o 
   4   5   5     1190.50     1142.88     15.11 o 
   5   5   5     1002.92     1005.12     15.19 o 
   6   5   5     3785.28     3840.20     38.31 o 
   7   5   5     2977.17     3184.75     34.20 o 
   8   5   5        6.21        7.72      3.06 o 
   9   5   5     1762.80     1801.33     25.72 o 
  10   5   5      622.05      605.65     13.41 o 
  11   5   5      986.08      998.26     17.60 o 
  12   5   5       51.88       41.59      5.24 o 
  13   5   5      479.98      429.03     21.23 o 
  14   5   5       99.15       95.57      9.26 o 
  15   5   5      502.53      460.18     16.56 o 
  16   5   5      242.84      264.37     20.90 o 
  17   5   5      771.78      723.79     23.76 o 
  18   5   5      884.36      913.72     35.11 o 
  19   5   5       70.40      101.94     19.51 o 
  20   5   5       17.63       18.71     14.07 o 
  21   5   5      354.80      355.02     62.08 o 
  22   5   5     1175.37     1161.07     53.73 o 
  23   5   5       16.62       30.32     15.07 o 
  24   5   5        6.99       20.45     13.03 o 
  25   5   5      119.24      108.81     20.36 o 
  26   5   5      255.24      276.86     27.45 o 
  27   5   5      170.89      142.74     19.87 o 
  28   5   5      127.92      123.34     29.53 o 
  29   5   5      173.95      134.42     21.08 o 
  30   5   5       46.43       30.29     15.13 o 
  31   5   5       50.24       45.95     22.41 o 
  32   5   5      116.66      110.70     41.33 o 
  33   5   5       63.64       75.42     46.09 o 
  34   5   5       42.40       47.71     33.88 o 
  35   5   5       15.12       -9.25     23.17 o 
 -35   6   5       52.65      101.95     33.92 o 
 -34   6   5       73.75       73.77     35.68 o 
 -33   6   5        3.63       22.01     26.40 o 
 -32   6   5      198.53      279.86     47.79 o 
 -31   6   5        1.18       10.34     19.45 o 
 -30   6   5        1.67       -1.49     15.38 o 
 -29   6   5       17.41       19.64     18.18 o 
 -28   6   5       11.08       -1.88     14.62 o 
 -27   6   5      168.32      185.61     29.07 o 
 -26   6   5      351.65      271.43     32.51 o 
 -25   6   5      240.23      222.06     29.13 o 
 -24   6   5       92.05       94.28     22.38 o 
 -23   6   5      353.58      372.33     34.83 o 
 -22   6   5       30.64       22.12     12.29 o 
 -21   6   5      725.36      736.57     39.60 o 
 -20   6   5      187.55      184.47     20.28 o 
 -19   6   5        9.27        8.00      7.89 o 
 -18   6   5      359.23      363.72     23.60 o 
 -17   6   5     4929.05     4674.26     74.72 o 
 -16   6   5     1287.28     1293.12     45.73 o 
 -15   6   5      517.14      582.32     25.33 o 
 -14   6   5      196.14      237.08     13.20 o 
 -13   6   5      719.84      635.54     16.29 o 
 -12   6   5      112.48       81.73      7.05 o 
 -11   6   5      182.43      178.28     12.44 o 
 -10   6   5       10.81        8.27      3.32 o 
  -9   6   5       12.93        9.88      3.16 o 
  -8   6   5     2475.13     2402.05     26.63 o 
  -7   6   5      180.58      183.08      7.51 o 
  -6   6   5      650.75      634.66     12.20 o 
  -5   6   5       76.21      105.71      5.97 o 
  -4   6   5       41.53       38.22      4.21 o 
  -3   6   5     4049.46     3989.15     35.23 o 
  -2   6   5      119.33       94.55      6.01 o 
  -1   6   5      632.54      701.88     13.92 o 
   0   6   5      223.99      211.98      7.69 o 
   1   6   5       13.02       13.42      3.35 o 
   2   6   5     1144.72     1116.95     17.79 o 
   3   6   5      624.44      654.82     12.34 o 
   4   6   5     1301.77     1298.90     17.89 o 
   5   6   5      157.58      198.41      9.17 o 
   6   6   5       33.17       30.80      5.70 o 
   7   6   5      756.52      715.09     16.45 o 
   8   6   5       16.41       22.45      4.13 o 
   9   6   5      116.54      104.28      7.20 o 
  10   6   5        0.42        1.33      4.09 o 
  11   6   5        2.39        4.94      4.67 o 
  12   6   5       31.47       23.96      9.67 o 
  13   6   5      223.48      204.15     16.57 o 
  14   6   5      650.91      625.18     29.29 o 
  15   6   5     2618.00     2632.07     70.89 o 
  16   6   5       96.35      100.62     19.71 o 
  17   6   5       38.37       12.54     13.85 o 
  18   6   5      552.89      538.13     39.61 o 
  19   6   5      113.97       92.83     19.97 o 
  20   6   5        1.21        2.66     12.96 o 
  21   6   5       36.32       24.12     15.62 o 
  22   6   5      587.51      512.46     42.20 o 
  23   6   5       39.27       75.53     21.52 o 
  24   6   5      154.58      180.36     23.54 o 
  25   6   5       50.38       41.29     16.32 o 
  26   6   5      234.58      274.03     28.93 o 
  27   6   5       13.89       24.02     16.07 o 
  28   6   5       28.92       19.31     15.56 o 
  29   6   5      102.64       80.33     18.60 o 
  30   6   5      103.47      105.52     24.12 o 
  31   6   5        2.04       17.65     19.28 o 
  32   6   5        0.10        7.97     19.62 o 
  33   6   5      784.93      746.05     71.11 o 
  34   6   5       83.89      110.88     34.19 o 
 -34   7   5       13.98        5.08     44.36 o 
 -33   7   5      120.82      138.79     47.67 o 
 -32   7   5        1.10       35.17     28.03 o 
 -31   7   5      342.88      176.91    120.65 o 
 -30   7   5       30.78       29.00     25.31 o 
 -29   7   5       43.38       53.30     26.78 o 
 -28   7   5      735.03      747.67     91.81 o 
 -27   7   5        2.39       37.32     22.95 o 
 -26   7   5       16.88       -0.98     26.87 o 
 -25   7   5       31.02      -28.34     28.34 o 
 -24   7   5      168.79      119.04     28.58 o 
 -23   7   5       38.85       39.54     16.62 o 
 -22   7   5      212.96      219.91     26.82 o 
 -21   7   5      607.48      623.93     36.78 o 
 -20   7   5      320.90      417.05     45.03 o 
 -19   7   5        4.20       -5.40      9.87 o 
 -18   7   5      120.86      114.46     17.07 o 
 -17   7   5       48.79       30.29     10.00 o 
 -16   7   5       21.83       36.58      9.44 o 
 -15   7   5      827.61      804.10     25.27 o 
 -14   7   5     2346.85     2380.38     41.72 o 
 -13   7   5      123.79      146.41     11.41 o 
 -12   7   5      350.56      347.07     16.48 o 
 -11   7   5      607.48      631.89     19.66 o 
 -10   7   5     1819.73     1824.30     29.33 o 
  -9   7   5      661.94      647.75     18.85 o 
  -8   7   5        0.09        3.39      4.63 o 
  -7   7   5     2041.18     1862.20     30.24 o 
  -6   7   5       17.63       26.71      5.33 o 
  -5   7   5      229.78      260.20     11.90 o 
  -4   7   5     1846.82     1965.01     25.33 o 
  -3   7   5     2111.22     2124.09     26.44 o 
  -2   7   5        8.19        5.07      3.30 o 
  -1   7   5      729.06      763.31     13.95 o 
   0   7   5      163.53      158.13      7.64 o 
   1   7   5       67.70       79.01      5.64 o 
   2   7   5      325.05      301.16      9.59 o 
   3   7   5      124.71      162.72      8.33 o 
   4   7   5      874.66      799.02     15.45 o 
   5   7   5      781.93      836.77     19.16 o 
   6   7   5      337.19      290.10     15.21 o 
   7   7   5       83.36       74.84     13.45 o 
   8   7   5      752.20      812.28     33.38 o 
   9   7   5      790.83      753.24     47.99 o 
  10   7   5      916.51      920.01     36.43 o 
  11   7   5      346.07      339.72     39.21 o 
  12   7   5      609.94      598.68     51.94 o 
  13   7   5        6.78       20.22     17.20 o 
  14   7   5      920.30      988.11     57.75 o 
  15   7   5       17.95        0.61     12.11 o 
  16   7   5      360.76      268.24     34.91 o 
  17   7   5       85.34       90.60     19.83 o 
  18   7   5      458.54      432.83     50.18 o 
  19   7   5      247.71      227.92     28.56 o 
  20   7   5     2794.12     2637.74     79.00 o 
  21   7   5      892.18     1035.31     53.09 o 
  22   7   5      130.15       56.87     19.63 o 
  23   7   5      278.59      317.05     55.37 o 
  24   7   5      147.77      128.57     21.34 o 
  25   7   5      114.10       95.95     20.41 o 
  26   7   5       36.23       21.65     15.78 o 
  27   7   5      218.99      252.34     29.18 o 
  28   7   5       49.67       25.71     17.43 o 
  29   7   5      199.99      249.36     29.88 o 
  30   7   5       86.42       96.82     35.12 o 
  31   7   5        0.16       22.87     19.46 o 
  32   7   5      627.37      744.61     58.00 o 
  33   7   5      120.88      110.96     28.41 o 
 -32   8   5       92.67       28.82     45.25 o 
 -31   8   5       26.53       46.41     29.06 o 
 -30   8   5      136.87      199.76     40.96 o 
 -29   8   5       11.53      -14.25     21.37 o 
 -28   8   5      109.88      100.98     35.44 o 
 -27   8   5       96.18       33.08     25.92 o 
 -26   8   5       42.94       -0.68     49.19 o 
 -25   8   5      257.82      211.47     37.40 o 
 -24   8   5      399.40      296.01     60.74 o 
 -23   8   5       89.52       88.70     21.42 o 
 -22   8   5      127.62      119.19     23.12 o 
 -21   8   5      780.90      821.38     47.26 o 
 -20   8   5      536.35      592.81     41.94 o 
 -19   8   5      408.73      435.52     36.09 o 
 -18   8   5       92.34      127.66     20.74 o 
 -17   8   5      193.16      268.79     27.88 o 
 -16   8   5      222.76      166.83     34.27 o 
 -15   8   5        0.76        4.60      7.31 o 
 -14   8   5      284.19      259.71     21.37 o 
 -13   8   5      585.11      621.86     31.63 o 
 -12   8   5      657.59      629.61     31.13 o 
 -11   8   5       37.94       42.01     10.76 o 
 -10   8   5        9.98        4.15      6.46 o 
  -9   8   5       12.17       15.52      7.01 o 
  -8   8   5       93.25       84.17     12.49 o 
  -7   8   5     3445.00     3321.73     75.42 o 
  -6   8   5      736.39      816.40     22.84 o 
  -5   8   5       20.92       18.58      6.27 o 
  -4   8   5     3915.22     3795.58     48.74 o 
  -3   8   5       48.32       35.40      6.92 o 
  -2   8   5      533.26      607.13     19.07 o 
  -1   8   5        3.57        8.71      5.03 o 
   0   8   5        3.80        7.82      5.74 o 
   1   8   5       77.89       76.82     10.33 o 
   2   8   5      516.47      511.42     21.28 o 
   3   8   5       36.05       44.99      8.66 o 
   4   8   5        2.78        3.01      7.31 o 
   5   8   5      726.50      792.70     53.70 o 
   6   8   5     5626.00     5612.00    201.29 o 
   7   8   5     1686.05     1178.70     80.13 o 
   8   8   5       22.92       -0.90     12.98 o 
   9   8   5       13.05       -4.74      9.76 o 
  10   8   5       96.48       32.98     18.73 o 
  11   8   5      114.11       80.02     29.74 o 
  12   8   5       26.93       33.27     19.64 o 
  13   8   5        8.19       20.97     13.26 o 
  14   8   5      250.04      242.04     27.91 o 
  15   8   5      239.59      215.74     26.63 o 
  16   8   5      882.89      776.48     48.51 o 
  17   8   5       31.93       22.34     16.36 o 
  18   8   5       52.03       32.52     17.45 o 
  19   8   5      166.17      144.09     25.33 o 
  20   8   5       66.84       66.00     20.73 o 
  21   8   5      181.46       87.39     22.82 o 
  22   8   5      291.50      260.78     42.91 o 
  23   8   5       17.88       59.02     21.53 o 
  24   8   5       52.62       81.18     23.07 o 
  25   8   5       35.47       43.38     17.67 o 
  26   8   5      184.69      207.49     27.37 o 
  27   8   5        0.54       27.14     17.08 o 
  28   8   5       16.94       23.93     17.31 o 
  29   8   5       28.16        4.47     18.60 o 
  30   8   5       10.87       15.01     25.31 o 
  31   8   5      121.71      105.25     27.63 o 
  32   8   5      168.74      237.30     60.82 o 
 -30   9   5       50.26       84.38     35.29 o 
 -29   9   5      101.28       82.91     32.43 o 
 -28   9   5       57.11       13.38     29.82 o 
 -27   9   5      597.30      595.48    147.65 o 
 -26   9   5       25.16       48.13     39.28 o 
 -25   9   5       49.57       14.42     21.62 o 
 -24   9   5       37.94       57.29     19.73 o 
 -23   9   5       23.14        1.97     35.96 o 
 -22   9   5        0.24       14.15     19.54 o 
 -21   9   5       75.60       48.19     23.45 o 
 -20   9   5       73.41       45.73     35.08 o 
 -19   9   5       19.25       23.50     18.85 o 
 -18   9   5       43.26       10.98     17.70 o 
 -17   9   5      159.12      145.40     29.57 o 
 -16   9   5       17.28       23.78     18.71 o 
 -15   9   5       21.52       10.94     16.49 o 
 -14   9   5        3.01       -3.01     12.47 o 
 -13   9   5       59.07       62.75     14.06 o 
 -12   9   5      825.28      822.93     61.04 o 
 -11   9   5     1316.73     1273.83     43.20 o 
 -10   9   5      653.59      660.04     33.17 o 
  -9   9   5      808.87      910.77     38.41 o 
  -8   9   5        0.76        6.91     10.52 o 
  -7   9   5     2319.91     2062.68     55.61 o 
  -6   9   5      567.16      649.25     30.08 o 
  -5   9   5      517.85      509.46     32.29 o 
  -4   9   5      283.90      260.58     26.48 o 
  -3   9   5        0.30        1.90     10.76 o 
  -2   9   5      189.07      135.89     17.87 o 
  -1   9   5      112.93      139.66     27.96 o 
   0   9   5     1966.27     2036.38     73.66 o 
   1   9   5     1118.39     1221.78     68.63 o 
   2   9   5     1648.68     1660.00     50.49 o 
   3   9   5     1060.07     1003.95     39.78 o 
   4   9   5     3143.58     3096.35     72.60 o 
   5   9   5      113.22      126.59     22.46 o 
   6   9   5      111.42      110.78     22.41 o 
   7   9   5      308.36      235.66     49.79 o 
   8   9   5      174.77       98.31     35.56 o 
   9   9   5      104.42       94.56     35.30 o 
  10   9   5       86.77      107.98     27.22 o 
  11   9   5      231.11      296.69     30.14 o 
  12   9   5       34.36       29.91     15.12 o 
  13   9   5     2035.96     2083.91     67.09 o 
  14   9   5      110.96       90.80     20.31 o 
  15   9   5        0.03      -11.44     13.48 o 
  16   9   5      118.25      139.06     24.57 o 
  17   9   5       51.00       55.22     19.12 o 
  18   9   5       50.74       53.01     19.10 o 
  19   9   5       55.46       65.13     20.77 o 
  20   9   5      212.25      247.49     31.97 o 
  21   9   5     1135.23     1206.96     57.62 o 
  22   9   5      179.41      148.78     29.28 o 
  23   9   5      438.55      486.48     44.52 o 
  24   9   5        0.09       25.28     18.33 o 
  25   9   5      217.34      283.70     30.96 o 
  26   9   5       38.41       49.39     18.69 o 
  27   9   5       94.58      110.34     23.29 o 
  28   9   5        1.90        0.33     16.88 o 
  29   9   5       17.45      -14.36     19.26 o 
  30   9   5      112.16       97.06     27.68 o 
 -28  10   5      507.07      524.43     89.42 o 
 -27  10   5      137.12      138.93     55.70 o 
 -26  10   5     1133.58     1023.30    117.88 o 
 -25  10   5       43.73       17.77     41.44 o 
 -24  10   5      311.16      276.86     68.04 o 
 -23  10   5       34.33       77.81     28.79 o 
 -22  10   5        1.21       15.64     21.64 o 
 -21  10   5      273.09      387.89     50.36 o 
 -20  10   5      138.32      172.00     71.40 o 
 -19  10   5      127.86      136.70     39.44 o 
 -18  10   5      401.11      434.74     48.97 o 
 -17  10   5      692.21      797.15     65.37 o 
 -16  10   5      181.73      181.17     34.35 o 
 -15  10   5       61.28       55.37     22.12 o 
 -14  10   5      526.77      523.99     51.96 o 
 -13  10   5        0.77        0.70     14.25 o 
 -12  10   5       19.68       39.47     17.11 o 
 -11  10   5        0.88        2.48      9.52 o 
 -10  10   5      287.25      240.83     23.84 o 
  -9  10   5      312.94      362.49     43.41 o 
  -8  10   5      408.53      363.25     41.87 o 
  -7  10   5      232.32      273.32     39.09 o 
  -6  10   5      139.25       89.78     26.71 o 
  -5  10   5     1596.20     1557.15     72.50 o 
  -4  10   5     3887.45     3596.95    151.52 o 
  -3  10   5      447.73      429.90     56.83 o 
  -2  10   5      216.02      192.85     26.73 o 
  -1  10   5      209.40      217.48     29.86 o 
   0  10   5      823.74      857.00     50.34 o 
   1  10   5       91.92      102.95     20.83 o 
   2  10   5       12.09        5.92     12.18 o 
   3  10   5      661.91      741.83     47.88 o 
   4  10   5      102.75       50.99     15.06 o 
   5  10   5      178.21      178.19     25.85 o 
   6  10   5      151.57      152.90     24.60 o 
   7  10   5       29.87       24.69     16.72 o 
   8  10   5      177.10      143.13     33.03 o 
   9  10   5     1435.61     1484.92     72.96 o 
  10  10   5      443.10      527.13     35.11 o 
  11  10   5        5.94       12.08     15.71 o 
  12  10   5      491.46      583.99     43.06 o 
  13  10   5       51.05       50.37     21.41 o 
  14  10   5      238.16      255.95     38.11 o 
  15  10   5       32.87       35.29     19.56 o 
  16  10   5       69.89       38.72     17.95 o 
  17  10   5       23.37       26.67     18.69 o 
  18  10   5      315.85      310.75     36.06 o 
  19  10   5       93.06       85.74     22.81 o 
  20  10   5      678.96      913.38     90.89 o 
  21  10   5      374.97      478.35     44.38 o 
  22  10   5      179.78      176.05     30.20 o 
  23  10   5      170.14      210.49     32.29 o 
  24  10   5       46.10       88.03     25.15 o 
  25  10   5       22.17       59.60     19.94 o 
  26  10   5        6.16       15.11     17.12 o 
  27  10   5        0.56       -2.10     17.96 o 
  28  10   5       33.96       28.67     20.53 o 
 -26  11   5        1.19        9.65     33.63 o 
 -25  11   5      650.12      645.66     96.83 o 
 -24  11   5      218.78      212.34     42.37 o 
 -23  11   5      683.73      670.50     68.39 o 
 -22  11   5       20.14       16.64     24.35 o 
 -21  11   5      341.94      381.34     58.00 o 
 -20  11   5      176.76      252.79     69.33 o 
 -19  11   5      133.39      179.08     38.46 o 
 -18  11   5      348.28      293.81     52.21 o 
 -17  11   5       17.56       19.60     21.17 o 
 -16  11   5       36.17       68.27     26.61 o 
 -15  11   5       17.55       40.00     21.97 o 
 -14  11   5      393.88      392.88     48.43 o 
 -13  11   5       11.91       -1.32     16.47 o 
 -12  11   5      466.03      472.53     41.35 o 
 -11  11   5      351.85      341.51     36.23 o 
 -10  11   5      407.34      398.17     77.89 o 
  -9  11   5       16.21        7.14     19.89 o 
  -8  11   5      136.13      104.72     61.41 o 
  -7  11   5      755.51      738.71     63.01 o 
  -6  11   5       47.80        3.26     26.33 o 
  -5  11   5       80.74       45.40     24.22 o 
  -4  11   5       44.37       17.64     21.39 o 
  -3  11   5        0.03       22.55     19.73 o 
  -2  11   5       12.72        0.43     18.92 o 
  -1  11   5      489.51      605.03    104.83 o 
   0  11   5     1398.72     1469.31     74.41 o 
   1  11   5     1905.52     2202.66     93.05 o 
   2  11   5     2109.66     2159.24    104.41 o 
   3  11   5       30.61       88.14     27.71 o 
   4  11   5      368.98      336.91     88.82 o 
   5  11   5        0.14       -8.26     25.14 o 
   6  11   5      483.26      425.12     71.83 o 
   7  11   5        0.89      -12.02     12.02 o 
   8  11   5        3.74        1.75     16.89 o 
   9  11   5       48.54       58.92     24.45 o 
  10  11   5      330.67      347.88     47.62 o 
  11  11   5      168.86      225.92     39.06 o 
  12  11   5        1.93       39.63     37.09 o 
  13  11   5       17.65      -13.20     19.03 o 
  14  11   5      480.59      487.95     57.09 o 
  15  11   5       81.02       66.58     28.64 o 
  16  11   5      315.33      384.45     52.12 o 
  17  11   5       14.19        6.13     22.49 o 
  18  11   5        0.08      -12.58     21.58 o 
  19  11   5       59.66       67.11     32.06 o 
  20  11   5       92.46      119.03     36.35 o 
  21  11   5      956.78     1303.43     71.49 o 
  22  11   5       31.18       37.41     20.40 o 
  23  11   5       46.36       44.51     23.35 o 
  24  11   5      173.22      194.51     73.79 o 
  25  11   5        4.37       -0.12     17.16 o 
 -23  12   5      134.36      114.09     55.84 o 
 -22  12   5        0.14       18.61     24.56 o 
 -21  12   5        3.10        5.00     26.32 o 
 -20  12   5        3.31       17.40     24.86 o 
 -19  12   5      102.53      141.33     37.90 o 
 -18  12   5       27.93       57.73     35.42 o 
 -17  12   5        0.01      -20.61     20.61 o 
 -16  12   5       25.24       23.51     23.97 o 
 -15  12   5       87.33       63.83     28.66 o 
 -14  12   5        4.44       23.58     23.33 o 
 -13  12   5       46.26       44.27     26.77 o 
 -12  12   5      137.94      148.63     55.91 o 
 -11  12   5        2.87       39.67     18.17 o 
 -10  12   5       17.19       36.39     19.72 o 
  -9  12   5        1.58        7.52     15.70 o 
  -8  12   5      124.72      140.68     32.79 o 
  -7  12   5       33.39       47.04     41.23 o 
  -6  12   5      218.76      214.38     39.19 o 
  -5  12   5      131.35      134.59     34.77 o 
  -4  12   5        5.70       26.58     24.25 o 
  -3  12   5        5.47       55.20     26.03 o 
  -2  12   5        1.38      -13.80     20.35 o 
  -1  12   5      164.31      112.95     32.02 o 
   0  12   5        1.49        3.06     22.36 o 
   1  12   5        2.97       17.55     20.64 o 
   2  12   5     1571.55     1555.32     82.43 o 
   3  12   5       88.55       50.11     29.81 o 
   4  12   5      647.90      617.25     62.49 o 
   5  12   5        9.45       -5.31     19.98 o 
   6  12   5       77.66      135.15     34.88 o 
   7  12   5       22.21        3.32     15.48 o 
   8  12   5      181.82      106.72     62.72 o 
   9  12   5        4.68        8.13     21.60 o 
  10  12   5      665.44      606.49     63.30 o 
  11  12   5      361.90      491.57     58.79 o 
  12  12   5      238.84      250.09     71.90 o 
  13  12   5        0.66       -6.80     21.95 o 
  14  12   5      509.74      526.13     62.42 o 
  15  12   5      156.83      154.32     37.97 o 
  16  12   5       38.10      105.54     36.18 o 
  17  12   5       53.19       13.49     25.13 o 
  18  12   5        0.05       18.38     25.62 o 
  19  12   5        1.70       -3.76     24.66 o 
  20  12   5       12.99        3.96     25.83 o 
  21  12   5      214.28      187.97     58.95 o 
  22  12   5       38.15       12.86     27.25 o 
 -19  13   5        0.98      -16.80     39.49 o 
 -18  13   5        8.92       21.55     26.78 o 
 -17  13   5       25.72       54.51     29.45 o 
 -16  13   5      127.88      145.57     38.02 o 
 -15  13   5      123.13       61.47     31.11 o 
 -14  13   5      368.94      333.60     49.32 o 
 -13  13   5       68.37       83.14     30.44 o 
 -12  13   5       12.47       -3.99     27.90 o 
 -11  13   5       30.86       58.64     27.12 o 
 -10  13   5      261.28      313.47     38.05 o 
  -9  13   5      211.63      178.33     31.20 o 
  -8  13   5       17.44       32.96     20.36 o 
  -7  13   5      152.90      207.52     48.88 o 
  -6  13   5       37.33       16.15     27.23 o 
  -5  13   5      398.74      433.12     55.73 o 
  -4  13   5        7.28       11.40     23.07 o 
  -3  13   5        4.38      -15.35     23.35 o 
  -2  13   5      393.62      476.37     58.70 o 
  -1  13   5      462.43      396.62     53.65 o 
   0  13   5      312.28      319.19     76.85 o 
   1  13   5      795.82      979.08    114.29 o 
   2  13   5      226.62      200.39     42.56 o 
   3  13   5        4.83       49.56     26.30 o 
   4  13   5      116.60       35.81     25.99 o 
   5  13   5       36.52       21.83     24.68 o 
   6  13   5      191.30      190.66     40.82 o 
   7  13   5      181.81       60.23     72.86 o 
   8  13   5        0.00       -1.44     18.95 o 
   9  13   5        1.76        3.70     22.32 o 
  10  13   5      103.44       95.48     33.00 o 
  11  13   5      196.68      149.70     37.09 o 
  12  13   5      212.78      158.26     39.18 o 
  13  13   5      151.37      105.55     51.02 o 
  14  13   5        8.68       35.91     27.84 o 
  15  13   5        3.29        8.41     24.73 o 
  16  13   5      529.47      699.96     74.18 o 
  17  13   5      176.22      173.28     40.93 o 
  18  13   5      143.45      186.00     53.89 o 
 -13  14   5       49.17       47.57     29.30 o 
 -12  14   5      233.95      251.51     46.47 o 
 -11  14   5       40.80       20.50     29.02 o 
 -10  14   5        0.21       -3.13     23.19 o 
  -9  14   5      740.28      967.50     65.83 o 
  -8  14   5      105.92       43.22     23.21 o 
  -7  14   5      138.44      103.24     32.01 o 
  -6  14   5      168.95      172.71     41.10 o 
  -5  14   5      211.97      181.97     40.95 o 
  -4  14   5      100.69      108.02     35.75 o 
  -3  14   5      370.35      462.45     58.27 o 
  -2  14   5       92.28       49.83     42.33 o 
  -1  14   5       85.48       40.21     35.65 o 
   0  14   5        0.42       -6.83     25.77 o 
   1  14   5       29.13        9.02     25.51 o 
   2  14   5      105.99       83.14     50.62 o 
   3  14   5       22.93       29.78     34.58 o 
   4  14   5      102.37       73.55     54.77 o 
   5  14   5        7.37      -11.33     24.39 o 
   6  14   5      227.44      253.90     58.95 o 
   7  14   5      184.62       95.40     34.13 o 
   8  14   5       35.87       10.59     21.12 o 
   9  14   5      179.04       81.30     34.43 o 
  10  14   5       95.09       87.24     34.01 o 
  11  14   5      114.39      100.70     35.51 o 
  12  14   5       10.38       22.77     24.06 o 
 -38   0   6      291.67      300.61     73.31 o 
 -37   0   6      346.78      340.30     76.21 o 
 -36   0   6      118.81      159.29     56.48 o 
 -35   0   6     2740.90     2685.36    167.94 o 
 -34   0   6     2095.93     2296.90    151.43 o 
 -33   0   6     1186.06     1611.83    125.58 o 
 -32   0   6        5.54       18.03     27.74 o 
 -31   0   6     1650.14     1610.32    120.81 o 
 -30   0   6       86.61       70.20     37.99 o 
 -29   0   6       66.60       78.56     39.77 o 
 -28   0   6        5.56       -5.65     23.00 o 
 -27   0   6       87.51       85.03     34.36 o 
 -26   0   6        0.01       -1.03     12.47 o 
 -25   0   6       47.31       58.09     20.17 o 
 -24   0   6       12.90       -0.16     12.96 o 
 -23   0   6     3577.76     3257.54    104.93 o 
 -22   0   6    11804.68    11260.66    217.01 o 
 -21   0   6     8891.69     7860.58    111.30 o 
 -20   0   6     5658.95     5074.53     73.39 o 
 -19   0   6        5.81        5.18      5.17 o 
 -18   0   6      259.37      212.62     17.64 o 
 -17   0   6      103.46      101.29      6.85 o 
 -16   0   6     1988.18     2122.25     38.56 o 
 -15   0   6     1634.53     1574.86     31.29 o 
 -14   0   6       81.37      126.22     15.84 o 
 -13   0   6      940.72      955.52     35.53 o 
 -12   0   6     1072.05      890.55     47.87 o 
 -11   0   6       60.62       26.53      5.78 o 
 -10   0   6    18544.18    19437.73    207.80 o 
  -9   0   6     9614.46     9489.47    111.06 o 
  -8   0   6      240.79      327.37     10.33 o 
  -7   0   6    11906.35    11997.45    107.56 o 
  -6   0   6     1729.54     1680.04     42.83 o 
  -5   0   6     7682.92     7922.28     91.61 o 
  -4   0   6    24419.37    24563.88    205.22 o 
  -3   0   6      493.83      523.09     25.40 o 
  -2   0   6     6659.90     6536.33     87.78 o 
  -1   0   6    37661.91    40309.69    463.37 o 
   0   0   6       12.49       41.29     18.60 o 
   1   0   6    37103.43    37489.85    522.70 o 
   2   0   6       31.17       27.54      9.08 o 
   3   0   6    15401.74    16345.45    248.44 o 
   4   0   6     2308.75     2170.61     46.03 o 
   5   0   6    14415.59    13696.42    716.63 o 
   6   0   6     1604.40     1384.49     88.87 o 
   7   0   6        5.30       15.14      7.05 o 
   8   0   6     5118.60     5466.52    112.03 o 
   9   0   6        4.55        4.61      8.73 o 
  10   0   6     1600.54     2058.61     52.13 o 
  11   0   6     6635.82     6660.70     82.40 o 
  12   0   6      729.94      656.31     18.52 o 
  13   0   6      741.70      820.76     47.95 o 
  14   0   6    11195.26    11104.07    128.26 o 
  15   0   6      268.83      291.14     14.85 o 
  16   0   6      323.74      366.29     23.77 o 
  17   0   6      919.12      881.54     52.75 o 
  18   0   6       15.67       11.83      8.10 o 
  19   0   6       29.53       17.49     13.44 o 
  20   0   6       23.63       16.75     10.00 o 
  21   0   6      785.90      865.83     37.15 o 
  22   0   6      855.47      988.09     64.18 o 
  23   0   6      379.03      299.57     36.56 o 
  24   0   6       12.56       13.27     18.05 o 
  25   0   6      399.88      369.00     71.60 o 
  26   0   6       32.93        0.36     41.63 o 
  27   0   6      451.52      432.72     39.38 o 
  28   0   6        3.02        3.57     19.41 o 
  29   0   6     2636.08     2701.46     84.63 o 
  30   0   6       31.34       21.89     20.26 o 
  31   0   6      278.06      282.13     35.59 o 
  32   0   6       74.89      104.35     30.16 o 
  33   0   6     1437.04     1447.60     81.20 o 
  34   0   6      608.35      620.16     64.87 o 
  35   0   6      584.43      739.55     71.66 o 
  36   0   6       55.82       32.60     34.83 o 
  37   0   6        2.35       29.69     35.10 o 
 -38   1   6        5.83       38.46     31.12 o 
 -37   1   6      212.68      225.25     64.65 o 
 -36   1   6      457.04      579.02     69.38 o 
 -35   1   6     1208.83     1282.61     96.72 o 
 -34   1   6        2.04       13.01     24.14 o 
 -33   1   6       94.03      142.48     36.43 o 
 -32   1   6      621.14      643.36    100.16 o 
 -31   1   6      589.28      812.58     72.83 o 
 -30   1   6      325.06      324.91     93.77 o 
 -29   1   6       53.55       39.80     19.45 o 
 -28   1   6       57.48       63.62     24.09 o 
 -27   1   6       47.28       47.05     14.93 o 
 -26   1   6      532.93      527.58     35.77 o 
 -25   1   6     1178.47     1315.34     42.29 o 
 -24   1   6     2250.14     2201.13     54.27 o 
 -23   1   6       63.60        9.60      8.95 o 
 -22   1   6       23.29        9.09      8.08 o 
 -21   1   6      140.05      175.01     13.99 o 
 -20   1   6     1237.15     1155.83     21.94 o 
 -19   1   6      128.52      133.72      7.84 o 
 -18   1   6       45.70       32.28      5.61 o 
 -17   1   6      161.59      171.70      8.26 o 
 -16   1   6      248.50      250.96      8.62 o 
 -15   1   6      185.62      205.27      9.85 o 
 -14   1   6    11416.62    11048.63     79.25 o 
 -13   1   6     1590.50     1456.29     28.13 o 
 -12   1   6     8883.75     8717.77     67.68 o 
 -11   1   6      407.03      396.87     10.57 o 
 -10   1   6    45639.59    46723.26    308.31 o 
  -9   1   6     9059.74     9462.88     66.32 o 
  -8   1   6     1199.67     1265.78     13.43 o 
  -7   1   6     1221.46     1307.64     15.93 o 
  -6   1   6       34.67       28.70      2.84 o 
  -5   1   6     6198.26     6184.88     61.32 o 
  -4   1   6     7092.46     7307.84     68.10 o 
  -3   1   6    21614.54    21593.96    160.06 o 
  -2   1   6     3114.64     2945.38     32.94 o 
  -1   1   6    14635.56    14706.76    142.44 o 
   0   1   6      272.84      237.13     11.75 o 
   1   1   6      289.09      254.19     13.91 o 
   2   1   6      588.22      637.55     19.67 o 
   3   1   6     8170.40     8069.00    112.75 o 
   4   1   6      870.39      869.82     27.64 o 
   5   1   6      538.78      411.04     20.30 o 
   6   1   6      369.08      328.77     53.92 o 
   7   1   6        0.34       12.54      6.26 o 
   8   1   6        3.73       -2.27      2.27 o 
   9   1   6    22597.53    22479.46    263.26 o 
  10   1   6     2112.54     2180.45     29.27 o 
  11   1   6      207.92      233.11      7.75 o 
  12   1   6     2666.30     2897.72     37.54 o 
  13   1   6        1.80        4.30      3.01 o 
  14   1   6        0.35        3.95      2.94 o 
  15   1   6     1086.60     1021.82     22.57 o 
  16   1   6      109.51       92.23     10.15 o 
  17   1   6      154.13      179.19     10.96 o 
  18   1   6     5994.07     5674.79     63.34 o 
  19   1   6       35.01       27.83      6.92 o 
  20   1   6      107.30       99.36     12.30 o 
  21   1   6     3297.19     3365.95     46.11 o 
  22   1   6    11922.78    11779.80    129.81 o 
  23   1   6     2674.84     2591.73     57.18 o 
  24   1   6      322.28      311.15     24.59 o 
  25   1   6      310.32      296.58     24.85 o 
  26   1   6      725.96      700.35     37.32 o 
  27   1   6        0.82        5.20     12.14 o 
  28   1   6        0.00       -7.27     14.16 o 
  29   1   6      517.58      631.48     41.43 o 
  30   1   6       77.49       64.74     18.88 o 
  31   1   6      613.07      536.92     35.98 o 
  32   1   6       31.57       59.73     19.16 o 
  33   1   6     1253.73     1537.25     53.38 o 
  34   1   6       52.86       33.05     21.86 o 
  35   1   6      365.58      378.04     50.37 o 
  36   1   6        3.88       78.16     41.02 o 
  37   1   6       58.16       78.26     30.25 o 
 -38   2   6       28.46        8.95     28.67 o 
 -37   2   6      105.13       74.51     32.10 o 
 -36   2   6       74.51       85.17     41.21 o 
 -35   2   6     1406.00     1803.69    227.83 o 
 -34   2   6     1078.92     1123.45     71.43 o 
 -33   2   6     1809.98     1900.98     77.35 o 
 -32   2   6      296.64      331.32     39.27 o 
 -31   2   6       60.20       49.06     20.01 o 
 -30   2   6      181.31      175.17     33.13 o 
 -29   2   6        5.66        0.62     15.36 o 
 -28   2   6      737.49      862.46     56.40 o 
 -27   2   6       16.91        3.63     10.96 o 
 -26   2   6       28.28       23.07     12.28 o 
 -25   2   6      986.43     1028.15     41.56 o 
 -24   2   6        3.29       26.41      9.50 o 
 -23   2   6     1026.36      961.58     35.10 o 
 -22   2   6     2732.73     2488.14     55.95 o 
 -21   2   6      202.98      148.24     16.84 o 
 -20   2   6    10537.49     9900.09    125.27 o 
 -19   2   6        3.08        5.19      5.03 o 
 -18   2   6        7.38        7.63      4.12 o 
 -17   2   6        5.34        0.19      4.03 o 
 -16   2   6        0.90       -1.42      2.87 o 
 -15   2   6      372.37      370.53      9.92 o 
 -14   2   6     3866.90     3698.04     34.00 o 
 -13   2   6      494.79      453.07     10.20 o 
 -12   2   6     3169.77     3016.71     26.63 o 
 -11   2   6     9795.54    10374.42     67.90 o 
 -10   2   6       36.58       42.44      4.31 o 
  -9   2   6     3129.75     3259.79     31.46 o 
  -8   2   6     1237.46     1275.47     18.54 o 
  -7   2   6      702.87      752.63     13.17 o 
  -6   2   6       46.98       74.01      5.11 o 
  -5   2   6     1288.94     1141.78     15.71 o 
  -4   2   6       96.68       78.41      4.52 o 
  -3   2   6     6305.08     6425.50     49.75 o 
  -2   2   6     3643.65     3637.22     31.45 o 
  -1   2   6     1318.33     1166.36     16.27 o 
   0   2   6    13393.61    13304.34    112.71 o 
   1   2   6     1912.95     1802.92     26.94 o 
   2   2   6     3869.29     4313.77     55.61 o 
   3   2   6     3499.46     3319.71     38.71 o 
   4   2   6      371.58      394.02     16.14 o 
   5   2   6      485.98      457.68     11.41 o 
   6   2   6     2125.96     2376.09     33.27 o 
   7   2   6     2095.15     2009.98     30.53 o 
   8   2   6      549.70      561.72     14.43 o 
   9   2   6      354.79      321.19     12.75 o 
  10   2   6      786.56      719.81     12.50 o 
  11   2   6     2236.40     2057.50     26.34 o 
  12   2   6     4803.15     4651.72     48.04 o 
  13   2   6        2.58        6.54      3.13 o 
  14   2   6      335.77      314.98     13.43 o 
  15   2   6       48.43       39.09      6.11 o 
  16   2   6       56.66       64.72      6.90 o 
  17   2   6     2987.83     2992.77     43.25 o 
  18   2   6       22.72       19.54      6.29 o 
  19   2   6      328.23      379.11     15.83 o 
  20   2   6        0.02       10.72      5.99 o 
  21   2   6     2235.80     2262.11     40.30 o 
  22   2   6      147.00      158.10     16.07 o 
  23   2   6      332.06      296.97     20.52 o 
  24   2   6       73.76       75.41     16.02 o 
  25   2   6       20.02       10.54     13.99 o 
  26   2   6        1.32       -0.44     12.43 o 
  27   2   6       90.35       79.04     24.28 o 
  28   2   6      318.30      345.20     31.72 o 
  29   2   6      947.89      954.81     50.03 o 
  30   2   6       30.29       27.26     15.79 o 
  31   2   6       49.55       43.28     18.23 o 
  32   2   6      139.31      203.23     27.05 o 
  33   2   6        2.68       46.33     21.83 o 
  34   2   6      465.60      474.14     41.60 o 
  35   2   6        1.11       30.41     20.77 o 
  36   2   6       53.21       35.81     39.82 o 
  37   2   6       22.92       22.21     26.40 o 
 -37   3   6       43.08       61.99     26.22 o 
 -36   3   6      431.34      490.21     98.11 o 
 -35   3   6       15.47       17.39     25.25 o 
 -34   3   6      242.65      228.72     35.55 o 
 -33   3   6       87.96      127.56     27.76 o 
 -32   3   6      676.59      650.52     88.66 o 
 -31   3   6      480.84      555.79     88.22 o 
 -30   3   6       10.19        2.47     16.25 o 
 -29   3   6       91.76       81.97     22.20 o 
 -28   3   6       97.39      126.75     25.58 o 
 -27   3   6       48.35       20.32     16.51 o 
 -26   3   6       35.35       29.82     25.79 o 
 -25   3   6     1016.14     1024.37     50.93 o 
 -24   3   6     3424.68     3593.70     92.27 o 
 -23   3   6        0.37       12.93     10.22 o 
 -22   3   6     1711.14     1606.61     62.12 o 
 -21   3   6     1872.74     1835.25     53.16 o 
 -20   3   6      515.01      483.90     31.64 o 
 -19   3   6     1866.70     1838.32     43.26 o 
 -18   3   6      121.61      116.65     10.02 o 
 -17   3   6      535.89      505.64     16.60 o 
 -16   3   6      478.27      467.84     15.50 o 
 -15   3   6     1904.00     1740.00     22.43 o 
 -14   3   6      492.10      479.56     12.57 o 
 -13   3   6      202.07      172.62      7.16 o 
 -12   3   6     4763.36     4668.49     37.55 o 
 -11   3   6     3121.86     3325.35     28.82 o 
 -10   3   6     8515.67     8567.61     54.27 o 
  -9   3   6      725.11      741.91      9.80 o 
  -8   3   6     2219.21     2185.90     18.85 o 
  -7   3   6      257.04      248.62      6.66 o 
  -6   3   6     1655.73     1815.95     23.30 o 
  -5   3   6       24.17        8.97      3.00 o 
  -4   3   6     1320.81     1463.66     19.66 o 
  -3   3   6     3190.64     3382.03     32.27 o 
  -2   3   6      547.20      460.89     11.03 o 
  -1   3   6      372.68      401.25      9.24 o 
   0   3   6     2860.89     2672.33     26.92 o 
   1   3   6     1373.06     1256.66     17.39 o 
   2   3   6     2101.09     2051.85     25.48 o 
   3   3   6     1397.84     1399.19     22.41 o 
   4   3   6     2349.84     2395.17     31.83 o 
   5   3   6     1763.73     1964.53     28.11 o 
   6   3   6     8734.12     8867.62     86.30 o 
   7   3   6      768.83      681.30     19.90 o 
   8   3   6     3801.54     3767.51     51.77 o 
   9   3   6      322.66      376.76     16.31 o 
  10   3   6     2326.30     2506.30     31.19 o 
  11   3   6     2602.80     2589.75     32.74 o 
  12   3   6      112.56      118.51      7.59 o 
  13   3   6      166.40      160.51      8.78 o 
  14   3   6     1643.06     1679.22     26.73 o 
  15   3   6       98.01       85.69      8.69 o 
  16   3   6        2.48        8.60      5.73 o 
  17   3   6      476.98      450.40     22.12 o 
  18   3   6     2226.13     2279.59     40.30 o 
  19   3   6     7340.98     7311.81     97.41 o 
  20   3   6       51.91       38.84     13.19 o 
  21   3   6      277.60      264.58     20.64 o 
  22   3   6     1624.64     1673.28     39.73 o 
  23   3   6      120.56      122.03     15.00 o 
  24   3   6     1821.00     1864.68     46.77 o 
  25   3   6      702.43      663.03     31.37 o 
  26   3   6      394.84      459.27     33.51 o 
  27   3   6        4.24        7.58     13.03 o 
  28   3   6      237.96      243.04     27.03 o 
  29   3   6       86.07       67.46     19.32 o 
  30   3   6      273.22      293.01     31.68 o 
  31   3   6      178.80      170.85     25.27 o 
  32   3   6       43.49       37.06     18.48 o 
  33   3   6      168.71      193.05     32.85 o 
  34   3   6      499.07      519.70     48.78 o 
  35   3   6       64.86      110.82     27.67 o 
  36   3   6      776.49      833.44     78.19 o 
 -36   4   6       19.27       51.84     25.93 o 
 -35   4   6     1494.55     1666.29     76.89 o 
 -34   4   6      228.37      167.40     50.44 o 
 -33   4   6       26.71        4.53     18.11 o 
 -32   4   6      718.82      754.96     58.34 o 
 -31   4   6       45.25       45.64     22.18 o 
 -30   4   6        0.74       18.44     18.92 o 
 -29   4   6      204.43      140.54     26.76 o 
 -28   4   6        0.12       -6.89     16.81 o 
 -27   4   6      276.66      200.76     30.57 o 
 -26   4   6       23.63        9.15     14.29 o 
 -25   4   6      145.37       65.87     35.73 o 
 -24   4   6        2.26       10.29     13.82 o 
 -23   4   6      776.46      662.78     54.88 o 
 -22   4   6      439.65      401.60     43.70 o 
 -21   4   6       18.45       14.32     10.16 o 
 -20   4   6       37.21       22.37     10.76 o 
 -19   4   6      348.89      298.03     19.75 o 
 -18   4   6       87.57       97.96     11.30 o 
 -17   4   6       37.43       21.72      7.07 o 
 -16   4   6        3.35        7.37      4.00 o 
 -15   4   6      117.74      107.77      8.41 o 
 -14   4   6    15313.67    15313.85    111.81 o 
 -13   4   6     4730.88     4775.52     40.16 o 
 -12   4   6     1011.51      918.68     13.38 o 
 -11   4   6      267.33      191.62      8.53 o 
 -10   4   6      139.00      167.66      5.99 o 
  -9   4   6       79.86       74.51      4.49 o 
  -8   4   6       15.06       10.69      2.53 o 
  -7   4   6     1390.80     1460.27     18.36 o 
  -6   4   6      527.15      432.18      9.34 o 
  -5   4   6     1230.04     1229.48     13.66 o 
  -4   4   6       80.62      103.47      7.01 o 
  -3   4   6     1466.38     1361.79     15.67 o 
  -2   4   6     2215.71     2055.71     32.43 o 
  -1   4   6    23163.09    24300.07    170.70 o 
   0   4   6     2438.11     2362.80     27.26 o 
   1   4   6      712.67      618.49     12.40 o 
   2   4   6     1007.73      936.54     30.09 o 
   3   4   6     3585.87     3912.18     80.45 o 
   4   4   6      111.07      107.42      7.52 o 
   5   4   6     1629.26     1721.46     26.74 o 
   6   4   6      581.40      610.62     18.13 o 
   7   4   6      276.86      337.13     13.23 o 
   8   4   6     2026.11     2020.59     26.99 o 
   9   4   6      477.03      495.16     12.62 o 
  10   4   6     1632.05     1550.75     25.01 o 
  11   4   6     5309.65     5114.20     55.71 o 
  12   4   6        2.29       10.39      4.00 o 
  13   4   6        3.81       14.15      6.51 o 
  14   4   6      211.04      234.69     15.69 o 
  15   4   6     1801.36     1845.26     36.18 o 
  16   4   6      521.53      553.49     22.79 o 
  17   4   6      341.45      360.41     21.11 o 
  18   4   6       48.16       51.06     12.71 o 
  19   4   6     5457.37     5387.55     99.44 o 
  20   4   6      125.88      147.34     39.37 o 
  21   4   6      147.10      116.34     17.82 o 
  22   4   6        2.38       -1.38      9.51 o 
  23   4   6     1573.15     1587.06     54.89 o 
  24   4   6      158.37      113.33     15.88 o 
  25   4   6      266.58      250.33     20.68 o 
  26   4   6       83.04       78.88     13.88 o 
  27   4   6       18.45       15.76     13.97 o 
  28   4   6       11.21        4.51     14.61 o 
  29   4   6      915.99      824.36     49.84 o 
  30   4   6       34.71       24.01     20.68 o 
  31   4   6       60.31       51.62     23.10 o 
  32   4   6      191.81      176.09     32.55 o 
  33   4   6       47.14       94.48     32.22 o 
  34   4   6        8.35       13.10     63.10 o 
  35   4   6        0.05       11.59     26.80 o 
  36   4   6       38.34       70.77     32.56 o 
 -36   5   6        3.66        8.45     21.04 o 
 -35   5   6      199.36      201.58     36.37 o 
 -34   5   6       45.65       44.62     24.22 o 
 -33   5   6      169.93      151.72     30.95 o 
 -32   5   6       58.87       34.89     22.52 o 
 -31   5   6       20.75        5.90     19.81 o 
 -30   5   6      599.59      784.38     58.05 o 
 -29   5   6        2.52       12.33     18.60 o 
 -28   5   6       21.63       27.27     18.39 o 
 -27   5   6      765.63      794.82     67.41 o 
 -26   5   6       22.15       17.55     28.93 o 
 -25   5   6       23.09       40.13     18.37 o 
 -24   5   6      185.62      254.26     44.93 o 
 -23   5   6     1613.16     1486.33     57.61 o 
 -22   5   6     3865.49     3818.43     93.59 o 
 -21   5   6      752.94      747.81     48.29 o 
 -20   5   6        0.15        0.34      7.70 o 
 -19   5   6      403.00      348.44     29.68 o 
 -18   5   6        0.72        6.07      5.99 o 
 -17   5   6        9.95        7.77      6.84 o 
 -16   5   6      248.57      205.42     16.17 o 
 -15   5   6     5544.67     5340.41     70.46 o 
 -14   5   6     1071.73     1180.07     25.47 o 
 -13   5   6      131.60      143.43      8.52 o 
 -12   5   6      137.61      123.48      6.94 o 
 -11   5   6     3699.65     3716.67     33.42 o 
 -10   5   6     2821.32     2829.90     27.55 o 
  -9   5   6     2718.76     2727.43     26.51 o 
  -8   5   6      244.63      264.69      8.20 o 
  -7   5   6      160.08      128.63      5.94 o 
  -6   5   6        2.33        6.19      2.51 o 
  -5   5   6      740.28      697.36     10.86 o 
  -4   5   6      339.04      407.19      8.29 o 
  -3   5   6      966.94     1111.00     13.58 o 
  -2   5   6     2656.87     2783.70     24.10 o 
  -1   5   6      155.09      145.80      5.14 o 
   0   5   6       17.20        5.48      2.72 o 
   1   5   6     1363.91     1303.27     14.46 o 
   2   5   6     5457.87     5481.83     40.25 o 
   3   5   6     2018.06     1966.96     18.27 o 
   4   5   6       38.43       52.28      4.75 o 
   5   5   6      725.56      788.68     12.31 o 
   6   5   6     3171.45     3266.64     31.53 o 
   7   5   6      216.56      194.94      6.66 o 
   8   5   6      125.46      104.38      5.71 o 
   9   5   6      715.74      806.39     17.78 o 
  10   5   6     1493.58     1559.29     20.96 o 
  11   5   6     5987.26     6134.00     63.59 o 
  12   5   6     1716.35     1721.17     26.31 o 
  13   5   6       37.63       24.76      9.52 o 
  14   5   6     1411.21     1349.70     37.09 o 
  15   5   6      314.79      316.20     19.86 o 
  16   5   6      525.45      487.46     35.92 o 
  17   5   6     1350.28     1397.57     68.68 o 
  18   5   6     1547.76     1634.11     57.52 o 
  19   5   6     3352.31     3328.60    125.89 o 
  20   5   6        0.69      -10.63     11.88 o 
  21   5   6        6.75       10.72     14.45 o 
  22   5   6        9.56       30.14     18.41 o 
  23   5   6      183.18      206.55     29.04 o 
  24   5   6     1091.43     1064.98     44.54 o 
  25   5   6       30.55       34.79     15.31 o 
  26   5   6      236.76      216.51     29.62 o 
  27   5   6      140.62      159.69     21.45 o 
  28   5   6        8.87       14.11     13.84 o 
  29   5   6      476.18      480.32     34.67 o 
  30   5   6       34.73       32.16     18.36 o 
  31   5   6        1.66       26.75     17.74 o 
  32   5   6        9.59       -0.90     22.71 o 
  33   5   6      184.48      274.91     47.14 o 
  34   5   6      560.17      551.73     63.89 o 
  35   5   6       68.58       85.58     32.28 o 
 -35   6   6        0.93        0.60     38.63 o 
 -34   6   6      288.60      295.03     51.23 o 
 -33   6   6      169.71      118.21     31.60 o 
 -32   6   6      223.79      195.83     35.00 o 
 -31   6   6      208.28      247.99     37.07 o 
 -30   6   6      111.64       66.00     37.74 o 
 -29   6   6      394.38      383.24     65.14 o 
 -28   6   6       32.11        5.49     15.16 o 
 -27   6   6       19.66        5.24     16.34 o 
 -26   6   6      277.86      294.88     34.50 o 
 -25   6   6      654.37      685.13     49.61 o 
 -24   6   6      110.14       88.83     20.71 o 
 -23   6   6       53.82       70.18     18.72 o 
 -22   6   6     1352.14     1327.77     79.84 o 
 -21   6   6      173.41      225.74     25.99 o 
 -20   6   6      541.28      671.34     36.80 o 
 -19   6   6        2.17        8.04      7.72 o 
 -18   6   6       11.12       12.96      7.74 o 
 -17   6   6      231.42      259.18     19.80 o 
 -16   6   6      684.02      680.32     24.59 o 
 -15   6   6     2996.06     2704.58     49.57 o 
 -14   6   6    10002.22     9684.82    101.24 o 
 -13   6   6      451.78      415.70     17.74 o 
 -12   6   6       85.03       97.31      9.40 o 
 -11   6   6     1922.69     1894.05     31.43 o 
 -10   6   6      120.46      121.72      8.03 o 
  -9   6   6        0.12        3.14      3.03 o 
  -8   6   6     1030.59     1022.65     15.54 o 
  -7   6   6        4.94        5.64      2.83 o 
  -6   6   6      123.01      115.91      5.74 o 
  -5   6   6      377.54      412.45      9.80 o 
  -4   6   6      536.95      534.26     10.62 o 
  -3   6   6        0.69        5.44      2.75 o 
  -2   6   6     6833.12     6991.40     50.72 o 
  -1   6   6     5811.63     6341.94     48.89 o 
   0   6   6     1765.50     1705.51     19.90 o 
   1   6   6      208.56      228.92     11.16 o 
   2   6   6      216.15      221.55      7.72 o 
   3   6   6       42.70       39.45      3.98 o 
   4   6   6       36.56       29.08      4.11 o 
   5   6   6       76.40       75.92      5.82 o 
   6   6   6        2.14        8.50      3.08 o 
   7   6   6      191.51      212.82     15.80 o 
   8   6   6      220.89      178.96     12.74 o 
   9   6   6     3272.65     3572.40     46.18 o 
  10   6   6     1984.23     2081.85     42.82 o 
  11   6   6      398.45      327.66     18.39 o 
  12   6   6      911.37      858.11     30.08 o 
  13   6   6     2531.73     2538.91     57.34 o 
  14   6   6     1158.67     1117.62     59.67 o 
  15   6   6      118.04      100.38     12.53 o 
  16   6   6     1775.01     1768.01     59.48 o 
  17   6   6      153.43      152.01     23.72 o 
  18   6   6       24.21       26.71     15.96 o 
  19   6   6       96.42       76.31     19.08 o 
  20   6   6      508.36      513.76     41.22 o 
  21   6   6      141.40      126.29     24.72 o 
  22   6   6     1265.34     1346.66     58.44 o 
  23   6   6      605.51      602.26     47.17 o 
  24   6   6       18.62       12.44     16.70 o 
  25   6   6      353.55      413.03     34.57 o 
  26   6   6      448.46      474.29     37.02 o 
  27   6   6      466.49      541.46     39.50 o 
  28   6   6        1.43        8.00     15.18 o 
  29   6   6      102.34      128.66     21.34 o 
  30   6   6        7.19       20.70     14.97 o 
  31   6   6       14.92       57.78     21.29 o 
  32   6   6      439.09      501.69     61.30 o 
  33   6   6      226.74      190.66     42.28 o 
  34   6   6        0.40        7.69     24.95 o 
 -33   7   6      102.41       85.43     38.93 o 
 -32   7   6      158.27       96.08     35.18 o 
 -31   7   6       52.70       46.85     30.36 o 
 -30   7   6      212.41      234.00     45.07 o 
 -29   7   6       50.11       44.78     26.51 o 
 -28   7   6      253.64      334.34     66.30 o 
 -27   7   6       59.88       12.22     21.87 o 
 -26   7   6      165.46      186.43     47.60 o 
 -25   7   6      820.39      945.04     93.90 o 
 -24   7   6       21.37        2.87     14.42 o 
 -23   7   6      641.58      694.31     51.69 o 
 -22   7   6     1101.51     1128.13     43.11 o 
 -21   7   6      155.42      157.92     34.09 o 
 -20   7   6        3.33       -2.36     10.28 o 
 -19   7   6      730.47      726.85     38.37 o 
 -18   7   6      313.44      323.08     49.37 o 
 -17   7   6       43.86       50.37     11.54 o 
 -16   7   6       10.53       24.02      7.48 o 
 -15   7   6     2061.72     1706.11     39.49 o 
 -14   7   6     1956.93     1730.90     35.61 o 
 -13   7   6     2602.92     2550.23     40.09 o 
 -12   7   6     1884.52     1718.38     31.81 o 
 -11   7   6      279.62      326.68     16.02 o 
 -10   7   6      377.54      307.79     16.34 o 
  -9   7   6     3188.69     3055.35     58.88 o 
  -8   7   6      196.49      197.71     13.29 o 
  -7   7   6     1455.46     1363.22     41.29 o 
  -6   7   6       35.40       43.93      8.83 o 
  -5   7   6       75.77       57.32      6.53 o 
  -4   7   6      200.32      197.63      9.83 o 
  -3   7   6       22.06       21.89      4.79 o 
  -2   7   6     9743.25     9798.71     84.26 o 
  -1   7   6      770.96      850.25     17.83 o 
   0   7   6       15.38       12.54      3.58 o 
   1   7   6      372.82      408.62     11.68 o 
   2   7   6       48.37       27.40      5.80 o 
   3   7   6      754.42      803.59     28.81 o 
   4   7   6     2413.46     2440.78     43.70 o 
   5   7   6        3.57       15.48      5.79 o 
   6   7   6      880.76      894.43     32.99 o 
   7   7   6       16.95       30.24      8.79 o 
   8   7   6      365.65      371.94     40.55 o 
   9   7   6      339.10      287.13     22.29 o 
  10   7   6     2021.56     2007.62    283.59 o 
  11   7   6      250.85      316.15     52.33 o 
  12   7   6      760.56      805.28     53.89 o 
  13   7   6       66.03       14.64     15.33 o 
  14   7   6        0.70      -11.74     16.82 o 
  15   7   6       58.99       38.91     27.36 o 
  16   7   6       58.53       32.44     16.03 o 
  17   7   6       56.57       54.27     17.29 o 
  18   7   6      150.12       80.72     35.30 o 
  19   7   6     1400.83     1417.81     82.06 o 
  20   7   6      247.76      325.78     34.49 o 
  21   7   6       59.61      107.72     46.90 o 
  22   7   6      111.30      184.47     27.47 o 
  23   7   6      299.18      260.12     34.00 o 
  24   7   6      360.87      309.59     36.24 o 
  25   7   6       18.97       42.71     16.58 o 
  26   7   6       34.62       44.66     18.22 o 
  27   7   6        8.95       -0.57     14.17 o 
  28   7   6      195.21      183.31     27.55 o 
  29   7   6       40.84        4.63     16.13 o 
  30   7   6       53.37       49.18     19.09 o 
  31   7   6       18.23       -3.61     19.10 o 
  32   7   6       42.16       76.57     32.01 o 
  33   7   6      255.22      274.74     49.91 o 
 -32   8   6        1.40        0.64     39.35 o 
 -31   8   6        1.67      -11.61     25.38 o 
 -30   8   6        0.12        6.60     30.83 o 
 -29   8   6      111.78      152.16    118.32 o 
 -28   8   6        0.56       25.73     25.29 o 
 -27   8   6        1.42       40.62     25.96 o 
 -26   8   6       24.33       -0.87     21.59 o 
 -25   8   6      846.57      819.07     67.97 o 
 -24   8   6      290.49      323.97     44.48 o 
 -23   8   6      231.82      204.67     35.35 o 
 -22   8   6      584.77      609.91     64.89 o 
 -21   8   6      449.42      481.11     54.86 o 
 -20   8   6      242.15      295.95     31.11 o 
 -19   8   6      414.33      412.37     35.60 o 
 -18   8   6        6.54       19.39     13.62 o 
 -17   8   6       16.45        4.36     12.83 o 
 -16   8   6        2.91       -7.61     28.95 o 
 -15   8   6     1272.26     1306.23     51.53 o 
 -14   8   6      671.09      561.44     62.57 o 
 -13   8   6      661.47      664.96     31.18 o 
 -12   8   6      137.81      120.15     15.23 o 
 -11   8   6      341.36      304.29     20.17 o 
 -10   8   6     1857.21     1825.93     40.25 o 
  -9   8   6      465.81      472.57     24.62 o 
  -8   8   6      315.91      294.27     19.06 o 
  -7   8   6      128.45      105.33     12.69 o 
  -6   8   6      706.57      679.40     24.78 o 
  -5   8   6       66.69       55.01     10.88 o 
  -4   8   6     3213.85     3129.15     79.83 o 
  -3   8   6     4331.86     4082.29     60.94 o 
  -2   8   6      511.96      500.06     25.99 o 
  -1   8   6     1389.62     1407.45     36.40 o 
   0   8   6     1078.68     1066.04     32.57 o 
   1   8   6     1167.26     1316.86     40.07 o 
   2   8   6        5.52       -2.17      7.78 o 
   3   8   6      165.37      159.85     16.02 o 
   4   8   6      328.40      295.66     21.29 o 
   5   8   6      132.78       93.66     39.70 o 
   6   8   6       25.08       28.75     17.28 o 
   7   8   6      111.40      102.84     23.97 o 
   8   8   6      441.97      481.84     67.00 o 
   9   8   6      247.68      226.32     34.20 o 
  10   8   6      173.59      139.08     27.09 o 
  11   8   6      105.34       59.49     43.68 o 
  12   8   6       36.45       41.67     20.08 o 
  13   8   6      101.55       75.50     24.35 o 
  14   8   6       11.13      -12.24     12.24 o 
  15   8   6     1208.47     1144.47     52.45 o 
  16   8   6      142.55      126.30     27.97 o 
  17   8   6      131.88      134.46     24.13 o 
  18   8   6      172.70      138.63     52.71 o 
  19   8   6      228.02      275.36     32.48 o 
  20   8   6      103.99       79.78     21.16 o 
  21   8   6       25.16       35.32     19.08 o 
  22   8   6      240.44      224.08     31.73 o 
  23   8   6      888.08      854.04     57.46 o 
  24   8   6       35.86       55.99     20.63 o 
  25   8   6      261.50      296.64     36.67 o 
  26   8   6       86.15       78.28     20.62 o 
  27   8   6      268.99      242.39     30.18 o 
  28   8   6        3.17      -15.22     15.22 o 
  29   8   6      157.40      143.82     26.07 o 
  30   8   6       53.20       48.01     25.04 o 
  31   8   6       19.45       11.47     31.52 o 
 -30   9   6      386.51      446.72     58.63 o 
 -29   9   6       23.56       39.10     47.04 o 
 -28   9   6        2.80        7.67     24.26 o 
 -27   9   6       41.16        6.28     34.55 o 
 -26   9   6      344.00      373.22     74.95 o 
 -25   9   6      530.76      582.43     89.57 o 
 -24   9   6      793.17      811.12     99.84 o 
 -23   9   6        0.10       -1.91     27.74 o 
 -22   9   6       22.33       12.33     29.62 o 
 -21   9   6      344.29      296.75     42.97 o 
 -20   9   6       30.67       40.57     23.50 o 
 -19   9   6       97.97       81.03     25.40 o 
 -18   9   6       25.01       30.04     19.34 o 
 -17   9   6      199.08      203.42     78.01 o 
 -16   9   6      296.30      180.47     40.62 o 
 -15   9   6        0.06        9.59     16.56 o 
 -14   9   6       90.21       72.69     23.05 o 
 -13   9   6      808.49      777.17     53.88 o 
 -12   9   6     1569.09     1626.13     49.48 o 
 -11   9   6       46.03       43.64     12.40 o 
 -10   9   6      324.93      266.23     24.45 o 
  -9   9   6      343.68      292.85     22.65 o 
  -8   9   6      179.12      206.92     19.47 o 
  -7   9   6       26.51       31.37     10.83 o 
  -6   9   6      300.84      269.39     23.83 o 
  -5   9   6       17.44       16.08     11.93 o 
  -4   9   6       68.72       50.96     17.29 o 
  -3   9   6     1480.17     1430.56     55.53 o 
  -2   9   6     4517.79     4470.09    103.61 o 
  -1   9   6     1509.48     1457.71     66.81 o 
   0   9   6      104.55       70.53     19.67 o 
   1   9   6     1720.67     1735.31     53.20 o 
   2   9   6        1.03        8.12      9.17 o 
   3   9   6     1075.01     1128.20     41.91 o 
   4   9   6       85.06       49.72     16.21 o 
   5   9   6       25.36       39.24     15.83 o 
   6   9   6      244.50      165.05     24.19 o 
   7   9   6      944.19      799.57     63.65 o 
   8   9   6      451.01      399.75     64.72 o 
   9   9   6     2756.56     2705.34    147.71 o 
  10   9   6     1014.55     1071.63     86.26 o 
  11   9   6      526.29      364.50    155.61 o 
  12   9   6       51.78       36.39     33.74 o 
  13   9   6      676.67      671.99     46.70 o 
  14   9   6       60.14       27.05     15.95 o 
  15   9   6      720.47      638.23     53.95 o 
  16   9   6       12.22        1.04     14.36 o 
  17   9   6        3.14       18.40     15.55 o 
  18   9   6      309.61      335.49     41.39 o 
  19   9   6      395.53      371.95     38.03 o 
  20   9   6       34.55       37.97     19.77 o 
  21   9   6     1532.26     1544.34     65.54 o 
  22   9   6       26.91       21.90     18.92 o 
  23   9   6      594.54      624.40     50.22 o 
  24   9   6      552.96      694.70     54.05 o 
  25   9   6      174.53      164.37     29.79 o 
  26   9   6       68.58       59.94     19.48 o 
  27   9   6      169.62      175.98     27.36 o 
  28   9   6       16.88       29.49     18.07 o 
  29   9   6      150.65      130.15     25.56 o 
 -28  10   6       11.20      -24.27     35.24 o 
 -27  10   6       33.57       17.84     39.15 o 
 -26  10   6       24.05       27.25     40.83 o 
 -25  10   6        5.74       39.34     38.64 o 
 -24  10   6     1121.36     1287.58    130.74 o 
 -23  10   6      124.87       97.47     32.63 o 
 -22  10   6      241.67      197.85     39.59 o 
 -21  10   6      152.21      109.07     57.50 o 
 -20  10   6       19.85       15.09     20.60 o 
 -19  10   6      184.12      300.84     43.17 o 
 -18  10   6       22.19       24.02     22.04 o 
 -17  10   6       14.43       30.77     26.36 o 
 -16  10   6       91.70      100.17     50.92 o 
 -15  10   6      203.19      224.24     36.51 o 
 -14  10   6       17.71       23.75     23.46 o 
 -13  10   6      639.90      769.82     61.26 o 
 -12  10   6      116.46       89.42     27.47 o 
 -11  10   6      121.30       82.02     20.48 o 
 -10  10   6      473.70      598.46     43.52 o 
  -9  10   6       67.88       36.48     15.83 o 
  -8  10   6      160.75       99.31     20.38 o 
  -7  10   6       64.83       54.54     20.61 o 
  -6  10   6        0.01        2.47     18.28 o 
  -5  10   6        4.33       -0.64     16.38 o 
  -4  10   6      173.84      176.83     31.93 o 
  -3  10   6       35.54       47.45     22.71 o 
  -2  10   6        4.06        0.25     18.50 o 
  -1  10   6      107.87       35.34     21.11 o 
   0  10   6       85.65      155.13     30.75 o 
   1  10   6      293.06      346.76     44.09 o 
   2  10   6      531.19      526.11     51.07 o 
   3  10   6        6.55        7.83     18.07 o 
   4  10   6       18.52       17.16     18.58 o 
   5  10   6        6.63       37.23     21.44 o 
   6  10   6       80.60       67.24     19.44 o 
   7  10   6      840.61      828.61     50.28 o 
   8  10   6       22.73       18.01     11.67 o 
   9  10   6      507.31      491.17     41.76 o 
  10  10   6      153.52       89.85     51.34 o 
  11  10   6      331.33      313.05     47.08 o 
  12  10   6      218.43      249.53     31.76 o 
  13  10   6       38.37       -2.13     15.33 o 
  14  10   6      147.17       81.42     23.71 o 
  15  10   6       41.34       76.00     20.89 o 
  16  10   6      159.18      169.22     35.81 o 
  17  10   6       18.02        7.49     16.82 o 
  18  10   6       27.01        8.89     16.30 o 
  19  10   6       23.68       14.38     17.48 o 
  20  10   6       31.75       31.53     20.41 o 
  21  10   6      971.24     1109.04     62.90 o 
  22  10   6       42.64        7.55     20.14 o 
  23  10   6      202.31      236.54     34.48 o 
  24  10   6      347.87      462.44     46.03 o 
  25  10   6       15.53       32.07     20.97 o 
  26  10   6      313.51      360.89     35.94 o 
  27  10   6      405.05      424.67     40.86 o 
 -25  11   6      716.30      705.80     99.53 o 
 -24  11   6       52.52       39.45     41.22 o 
 -23  11   6      459.04      535.89     63.20 o 
 -22  11   6      340.09      477.98     58.35 o 
 -21  11   6      132.78      101.53     31.79 o 
 -20  11   6        4.69        4.27     23.24 o 
 -19  11   6      122.28      107.85     33.00 o 
 -18  11   6        0.55        0.35     19.70 o 
 -17  11   6       31.23       21.32     23.43 o 
 -16  11   6       52.68       46.92     26.28 o 
 -15  11   6       19.76       32.64     22.79 o 
 -14  11   6       54.27       44.14     22.63 o 
 -13  11   6      766.77      950.52     71.52 o 
 -12  11   6     1804.27     1876.43     84.55 o 
 -11  11   6       84.77       78.09     21.89 o 
 -10  11   6        0.26       -5.30     14.94 o 
  -9  11   6       59.42      -24.71     25.05 o 
  -8  11   6      232.58      159.02     25.15 o 
  -7  11   6        0.07       13.01     14.61 o 
  -6  11   6      232.27      277.34     45.13 o 
  -5  11   6      134.19      124.20     30.42 o 
  -4  11   6       32.75       29.23     20.59 o 
  -3  11   6       67.29      109.55     29.46 o 
  -2  11   6      221.48      204.52     37.35 o 
  -1  11   6       10.70       14.95     20.31 o 
   0  11   6       33.93       67.98     24.54 o 
   1  11   6      107.93      157.63     34.70 o 
   2  11   6       15.57       36.18     24.34 o 
   3  11   6        6.42        2.73     25.74 o 
   4  11   6      344.82      308.26     51.39 o 
   5  11   6        2.24       20.71     21.70 o 
   6  11   6      142.22      110.21     31.01 o 
   7  11   6       24.69       -8.53     16.92 o 
   8  11   6       11.77      -11.07     18.83 o 
   9  11   6      111.99      141.45     34.49 o 
  10  11   6      491.19      566.77     84.10 o 
  11  11   6       60.05       44.50     23.64 o 
  12  11   6      163.48      121.41     32.45 o 
  13  11   6      513.86      596.92    104.90 o 
  14  11   6       19.82      -12.96     27.05 o 
  15  11   6       34.61       61.59     31.71 o 
  16  11   6      140.51       87.53     29.75 o 
  17  11   6      131.28      139.93     74.58 o 
  18  11   6       76.17       91.40     24.78 o 
  19  11   6        5.86        7.83     35.81 o 
  20  11   6      159.87      158.21     29.36 o 
  21  11   6      332.53      301.70     52.75 o 
  22  11   6      419.39      366.31     42.99 o 
  23  11   6       14.00       34.04     20.97 o 
  24  11   6        6.21        8.49     19.80 o 
 -22  12   6        9.92       11.83     26.30 o 
 -21  12   6       31.16       12.84     25.08 o 
 -20  12   6       43.94       57.08     30.28 o 
 -19  12   6       86.64       64.51     30.36 o 
 -18  12   6       52.34       33.23     27.52 o 
 -17  12   6       38.35      -16.16     21.37 o 
 -16  12   6        1.26       -1.69     23.20 o 
 -15  12   6        3.35       50.97     27.59 o 
 -14  12   6      316.94      340.55     47.56 o 
 -13  12   6      537.48      646.83     71.20 o 
 -12  12   6      552.27      535.18     56.94 o 
 -11  12   6       30.80       27.94     22.89 o 
 -10  12   6      207.15      222.28     31.08 o 
  -9  12   6        6.46       14.37     17.22 o 
  -8  12   6        1.64      -14.51     15.12 o 
  -7  12   6      196.49      227.01     30.93 o 
  -6  12   6       89.25       57.20     22.45 o 
  -5  12   6      135.93      104.20     30.75 o 
  -4  12   6       14.56       -2.05     23.05 o 
  -3  12   6       54.45       16.91     23.50 o 
  -2  12   6        0.00       12.71     21.52 o 
  -1  12   6      429.18      425.70     71.95 o 
   0  12   6       40.88       39.84     25.26 o 
   1  12   6        0.55       -2.22     22.37 o 
   2  12   6      203.60      196.00     37.78 o 
   3  12   6        0.89      -23.37     27.41 o 
   4  12   6       15.12       15.19     31.03 o 
   5  12   6        0.26       20.34     40.74 o 
   6  12   6      587.07      601.76     63.78 o 
   7  12   6       19.54       36.12     24.21 o 
   8  12   6      186.26       59.95     27.97 o 
   9  12   6      231.66      210.26     40.17 o 
  10  12   6       74.08       31.42     30.19 o 
  11  12   6       46.01       10.96     21.57 o 
  12  12   6      413.66      441.41     62.74 o 
  13  12   6       57.39       99.73     32.45 o 
  14  12   6       25.91       32.61     25.42 o 
  15  12   6       55.54      103.31     32.86 o 
  16  12   6      460.57      422.37     57.50 o 
  17  12   6      320.92      334.87     98.14 o 
  18  12   6       59.03       39.05     27.51 o 
  19  12   6      393.32      295.11     51.41 o 
  20  12   6        5.93       17.37     28.23 o 
  21  12   6       47.04       19.64     29.45 o 
 -18  13   6       23.21       38.12     28.40 o 
 -17  13   6        0.19       -8.44     25.33 o 
 -16  13   6        2.30       19.00     27.49 o 
 -15  13   6       24.03       31.56     26.59 o 
 -14  13   6      481.17      586.02    126.66 o 
 -13  13   6       69.58       53.36     26.75 o 
 -12  13   6      575.59      810.73    227.11 o 
 -11  13   6      121.63      141.32     36.67 o 
 -10  13   6       71.34       41.46     27.23 o 
  -9  13   6       23.59       32.85     21.05 o 
  -8  13   6       77.63       43.96     24.56 o 
  -7  13   6      151.70      141.61     47.33 o 
  -6  13   6       39.83       45.40     21.17 o 
  -5  13   6       70.29       12.21     23.56 o 
  -4  13   6      457.10      603.80     91.38 o 
  -3  13   6        0.82       -3.40     21.39 o 
  -2  13   6       35.83       43.16     28.16 o 
  -1  13   6        6.12        2.14     23.99 o 
   0  13   6      139.05      125.82     48.29 o 
   1  13   6       25.74       20.42     42.66 o 
   2  13   6        1.00       15.82     24.95 o 
   3  13   6        7.26       14.65     25.78 o 
   4  13   6       39.11       42.86     55.41 o 
   5  13   6       40.98       62.47     29.01 o 
   6  13   6        5.18       -6.10     19.70 o 
   7  13   6       77.98      183.50     93.46 o 
   8  13   6       10.85        6.75     21.96 o 
   9  13   6      215.89       84.25     39.32 o 
  10  13   6        5.63       16.72     21.65 o 
  11  13   6      307.42      296.00     49.53 o 
  12  13   6        7.17      -30.11     32.99 o 
  13  13   6     1338.18     1560.49     98.86 o 
  14  13   6      204.47      255.21     95.05 o 
  15  13   6      196.33      197.70     77.13 o 
  16  13   6      144.59      151.48     86.31 o 
  17  13   6        0.51       49.91     29.67 o 
 -12  14   6      139.96      107.78     34.62 o 
 -11  14   6      278.18      262.60     82.67 o 
 -10  14   6        7.58       13.90     25.33 o 
  -9  14   6      149.73      195.38     43.25 o 
  -8  14   6      183.05      190.40     32.78 o 
  -7  14   6       27.33       37.67     44.64 o 
  -6  14   6       28.75       -7.40     29.36 o 
  -5  14   6       55.59       32.45     32.99 o 
  -4  14   6      718.72      862.67    129.33 o 
  -3  14   6        2.20       50.77     30.00 o 
  -2  14   6     1083.87     1167.80     92.90 o 
  -1  14   6        9.14      -19.66     24.40 o 
   0  14   6       55.49       37.08     30.73 o 
   1  14   6      174.10      175.53     43.20 o 
   2  14   6       19.32       46.27     29.23 o 
   3  14   6        2.64       17.23     40.89 o 
   4  14   6      259.25      132.92     38.89 o 
   5  14   6        0.11        5.10     23.93 o 
   6  14   6       45.83       80.90     33.15 o 
   7  14   6      193.11      274.11     49.02 o 
   8  14   6        1.97       23.25     26.94 o 
   9  14   6       44.11        7.35     39.07 o 
  10  14   6      363.95      287.61     69.12 o 
  11  14   6      216.17      212.16     69.45 o 
 -37   1   7       62.11       72.11     35.52 o 
 -36   1   7       20.37       27.51     27.70 o 
 -35   1   7        6.67       20.70     26.89 o 
 -34   1   7       55.95       59.16     29.46 o 
 -33   1   7        0.07       -0.05     23.59 o 
 -32   1   7       41.36       50.53     27.13 o 
 -31   1   7       30.67        4.77     40.29 o 
 -30   1   7       40.60       20.29     21.65 o 
 -29   1   7      264.46      349.59     66.35 o 
 -28   1   7        0.36       -2.79     14.13 o 
 -27   1   7      288.32      223.03     33.06 o 
 -26   1   7       19.97       13.20     10.88 o 
 -25   1   7        3.57       28.19     10.99 o 
 -24   1   7      172.73      181.31     19.57 o 
 -23   1   7       16.91       19.71     10.30 o 
 -22   1   7      383.07      358.16     27.41 o 
 -21   1   7        6.48       -7.14      8.29 o 
 -20   1   7     1865.87     1882.46     45.23 o 
 -19   1   7     4630.45     4547.57     65.80 o 
 -18   1   7     4707.41     4584.69     60.31 o 
 -17   1   7       46.24       40.61      8.04 o 
 -16   1   7        1.49        7.51      4.44 o 
 -15   1   7       49.49       38.84      4.75 o 
 -14   1   7       14.87        8.22      3.52 o 
 -13   1   7        7.76       11.51      3.32 o 
 -12   1   7     1381.63     1425.77     19.86 o 
 -11   1   7     3481.76     3501.00     34.74 o 
 -10   1   7     4738.26     4681.60     38.04 o 
  -9   1   7     2662.89     2619.57     24.51 o 
  -8   1   7     4106.51     4362.97     39.62 o 
  -7   1   7     1129.99     1312.30     15.63 o 
  -6   1   7      139.86      192.01      9.78 o 
  -5   1   7     3919.20     4191.01     46.31 o 
  -4   1   7       59.43       71.67      5.24 o 
  -3   1   7      524.20      496.46     11.29 o 
  -2   1   7      230.50      284.41      9.89 o 
  -1   1   7       23.81       26.55      5.03 o 
   0   1   7      641.80      661.23     23.17 o 
   1   1   7     6443.06     6496.85     84.08 o 
   2   1   7     1437.19     1339.68     30.18 o 
   3   1   7       93.75      118.83     11.06 o 
   4   1   7      538.82      549.86     19.62 o 
   5   1   7      155.50      163.24     13.13 o 
   6   1   7      239.02      269.67     17.48 o 
   7   1   7     7541.08     7920.24    115.87 o 
   8   1   7     6334.56     6439.14     87.48 o 
   9   1   7      307.57      364.49     13.01 o 
  10   1   7       66.26       79.26      8.67 o 
  11   1   7      692.37      751.81     12.45 o 
  12   1   7      133.77      157.94     12.42 o 
  13   1   7        0.77        9.22      3.48 o 
  14   1   7      874.49      904.27     30.83 o 
  15   1   7        0.13        7.20      3.50 o 
  16   1   7     1281.84     1337.38     35.55 o 
  17   1   7       35.97       25.84      6.81 o 
  18   1   7      560.63      592.03     18.20 o 
  19   1   7        0.33       -6.38      6.38 o 
  20   1   7      382.30      421.50     23.56 o 
  21   1   7      174.99      164.01     16.15 o 
  22   1   7      172.97      203.05     20.26 o 
  23   1   7      347.46      319.52     24.76 o 
  24   1   7      986.85      961.29     37.81 o 
  25   1   7        6.70        5.08     11.57 o 
  26   1   7     1344.56     1351.18     44.16 o 
  27   1   7      421.10      446.72     30.38 o 
  28   1   7      530.90      501.22     48.54 o 
  29   1   7        2.99       -8.34     13.67 o 
  30   1   7       76.42       49.56     18.07 o 
  31   1   7      120.24      110.35     20.62 o 
  32   1   7      354.13      329.09     30.83 o 
  33   1   7       12.65       -0.74     14.85 o 
  34   1   7       27.49       22.88     16.43 o 
  35   1   7      191.67      181.61     28.86 o 
  36   1   7      405.17      517.31     49.61 o 
  37   1   7        0.02       30.06     31.10 o 
 -37   2   7      290.94      382.56     57.81 o 
 -36   2   7       19.16       52.98     31.63 o 
 -35   2   7      694.52     1002.85     87.98 o 
 -34   2   7       45.28       66.22     29.85 o 
 -33   2   7       34.58       79.01     32.66 o 
 -32   2   7        9.15       12.53     24.09 o 
 -31   2   7      150.31      225.39     33.33 o 
 -30   2   7       20.16       11.36     22.01 o 
 -29   2   7      144.55      140.46     26.76 o 
 -28   2   7      329.14      253.93     33.40 o 
 -27   2   7       18.88        5.31     15.64 o 
 -26   2   7       13.32        3.60     13.48 o 
 -25   2   7       56.47       74.86     19.62 o 
 -24   2   7       31.90       18.25     14.56 o 
 -23   2   7       38.76       17.92     11.22 o 
 -22   2   7      235.27      301.61     31.38 o 
 -21   2   7        1.04       -0.30      5.38 o 
 -20   2   7       73.68       98.30      9.61 o 
 -19   2   7       85.55       72.80     10.00 o 
 -18   2   7      467.14      419.02     15.57 o 
 -17   2   7       20.53       20.08      5.22 o 
 -16   2   7      350.44      342.73     17.72 o 
 -15   2   7      614.70      653.11     17.16 o 
 -14   2   7       60.88       52.18      5.00 o 
 -13   2   7      882.74      833.46     17.63 o 
 -12   2   7       58.02       37.44      4.65 o 
 -11   2   7     1985.42     2059.68     25.75 o 
 -10   2   7       28.76       28.93      4.08 o 
  -9   2   7       35.66       35.95      3.64 o 
  -8   2   7       13.93       11.36      3.38 o 
  -7   2   7        0.97        2.71      2.86 o 
  -6   2   7      272.55      291.11      9.01 o 
  -5   2   7      188.35      160.60      7.06 o 
  -4   2   7       48.21       32.10      3.20 o 
  -3   2   7       27.01       21.94      3.07 o 
  -2   2   7      794.93      623.82     14.73 o 
  -1   2   7     3074.89     3200.49     38.27 o 
   0   2   7       43.75       46.82      6.04 o 
   1   2   7       63.61       47.24      6.88 o 
   2   2   7       32.55       19.61      5.57 o 
   3   2   7     1702.77     1961.13     34.88 o 
   4   2   7     1796.82     2068.66     43.85 o 
   5   2   7      545.79      559.46     15.24 o 
   6   2   7     3020.21     3195.89     38.21 o 
   7   2   7      305.93      383.21     11.08 o 
   8   2   7     4588.16     4577.23     56.33 o 
   9   2   7     2244.24     2285.87     33.70 o 
  10   2   7     1848.14     2013.26     34.61 o 
  11   2   7        0.29        1.49      3.01 o 
  12   2   7       23.72       34.17      7.32 o 
  13   2   7      174.03      146.81      7.69 o 
  14   2   7       43.94       35.05      5.13 o 
  15   2   7       85.93       77.09      7.17 o 
  16   2   7      161.35      160.12     10.28 o 
  17   2   7      367.99      408.83     22.77 o 
  18   2   7     1481.46     1539.99     32.42 o 
  19   2   7       34.95       27.43      9.02 o 
  20   2   7     1936.89     1914.05     34.73 o 
  21   2   7       57.83       37.22     12.93 o 
  22   2   7       42.90       10.18     10.95 o 
  23   2   7       21.56       19.34     11.65 o 
  24   2   7       12.36        1.22     12.35 o 
  25   2   7       17.76       29.98     15.03 o 
  26   2   7      121.51       93.19     21.64 o 
  27   2   7       58.36       57.18     17.77 o 
  28   2   7      816.74      755.85     45.54 o 
  29   2   7       91.10       46.63     17.61 o 
  30   2   7       55.56       50.09     26.67 o 
  31   2   7      798.97      798.96     48.58 o 
  32   2   7       98.16       71.54     21.16 o 
  33   2   7       64.15       73.58     24.19 o 
  34   2   7       21.84       34.83     19.33 o 
  35   2   7       90.29      130.91     26.94 o 
  36   2   7      130.98      109.23     29.15 o 
 -37   3   7       28.40       44.76     32.14 o 
 -36   3   7      163.65      238.53     38.09 o 
 -35   3   7      323.58      366.43     61.27 o 
 -34   3   7        6.07       28.01     23.38 o 
 -33   3   7      290.48      349.49     69.11 o 
 -32   3   7       51.10       65.60     26.38 o 
 -31   3   7      159.31       78.10     33.69 o 
 -30   3   7       71.44       15.61     25.47 o 
 -29   3   7     1035.88     1115.96     81.95 o 
 -28   3   7      152.50      160.00     27.96 o 
 -27   3   7       48.66       44.17     19.47 o 
 -26   3   7       14.40       27.83     16.13 o 
 -25   3   7      685.06      671.99     59.98 o 
 -24   3   7      163.31      173.67     29.59 o 
 -23   3   7       53.56       57.80     17.53 o 
 -22   3   7     1497.30     1446.58     48.87 o 
 -21   3   7      486.46      542.70     35.15 o 
 -20   3   7     1808.94     1937.24     38.28 o 
 -19   3   7      697.92      699.78     33.88 o 
 -18   3   7      531.59      514.33     19.22 o 
 -17   3   7        5.47        5.35      4.72 o 
 -16   3   7      325.57      291.69     12.14 o 
 -15   3   7      417.38      412.99     17.25 o 
 -14   3   7      171.58      234.05      9.68 o 
 -13   3   7     2357.53     2304.42     26.36 o 
 -12   3   7     1055.82     1005.87     15.31 o 
 -11   3   7     3973.35     3990.09     45.93 o 
 -10   3   7        1.88        5.87      2.74 o 
  -9   3   7      390.36      375.41      8.95 o 
  -8   3   7     2311.71     2460.61     25.01 o 
  -7   3   7     4538.23     4516.31     43.19 o 
  -6   3   7     5062.58     5033.21     46.40 o 
  -5   3   7     1551.93     1651.91     20.83 o 
  -4   3   7       77.96      108.89      6.15 o 
  -3   3   7     1116.97     1278.50     18.45 o 
  -2   3   7        0.70        4.24      3.48 o 
  -1   3   7        5.91        1.43      2.69 o 
   0   3   7     4734.45     4907.45     46.74 o 
   1   3   7     3485.47     3531.75     38.20 o 
   2   3   7       44.73       55.22      4.88 o 
   3   3   7     3185.42     3257.72     39.90 o 
   4   3   7     1568.18     1585.95     24.92 o 
   5   3   7      680.50      753.23     16.33 o 
   6   3   7      188.05      217.60      9.87 o 
   7   3   7     3490.86     4035.01     50.30 o 
   8   3   7        3.11        2.81      3.88 o 
   9   3   7     6047.72     6135.67     83.73 o 
  10   3   7     2520.52     2479.38     55.39 o 
  11   3   7       75.14       64.37      6.27 o 
  12   3   7      295.36      339.75     20.15 o 
  13   3   7      151.56      135.07      9.18 o 
  14   3   7       95.91       91.11      8.75 o 
  15   3   7     2010.56     1989.31     44.53 o 
  16   3   7      326.93      287.98     20.25 o 
  17   3   7      103.29       91.88     12.20 o 
  18   3   7     1215.45     1344.69     35.13 o 
  19   3   7        1.82       -2.49      6.57 o 
  20   3   7      802.88      809.68     34.74 o 
  21   3   7       31.70       21.41     11.22 o 
  22   3   7       49.16       18.66     13.02 o 
  23   3   7     1044.82     1121.92     33.78 o 
  24   3   7       45.04       25.70     11.12 o 
  25   3   7        0.83        4.29     11.17 o 
  26   3   7       95.01       42.85     15.02 o 
  27   3   7       22.11       24.04     14.67 o 
  28   3   7       56.78       14.05     16.36 o 
  29   3   7       11.00        0.31     15.03 o 
  30   3   7        1.21       11.35     15.15 o 
  31   3   7      317.51      298.15     40.29 o 
  32   3   7      490.72      576.86     47.21 o 
  33   3   7       12.68        6.06     16.47 o 
  34   3   7        3.77       11.56     25.25 o 
  35   3   7       32.58       38.11     32.81 o 
  36   3   7       26.80       39.57     31.27 o 
 -36   4   7        1.11       10.27     22.75 o 
 -35   4   7        2.50       15.23     23.16 o 
 -34   4   7        0.08       15.40     21.76 o 
 -33   4   7        7.13        4.11     18.99 o 
 -32   4   7      164.77      175.60     32.66 o 
 -31   4   7       23.83       47.77     21.42 o 
 -30   4   7        4.53        7.65     16.27 o 
 -29   4   7      169.03      208.72     30.81 o 
 -28   4   7      568.12      500.55     64.46 o 
 -27   4   7      639.97      737.49     92.52 o 
 -26   4   7        8.42        2.99     15.76 o 
 -25   4   7       24.46       11.18     22.99 o 
 -24   4   7       32.27       15.32     16.03 o 
 -23   4   7       44.36       49.38     17.76 o 
 -22   4   7       46.16       36.50     18.61 o 
 -21   4   7     1484.36     1370.61     94.16 o 
 -20   4   7      944.30      965.31     41.90 o 
 -19   4   7       11.78       15.00      7.69 o 
 -18   4   7       16.50       24.68      6.70 o 
 -17   4   7      372.35      398.02     16.66 o 
 -16   4   7      833.75      803.81     18.99 o 
 -15   4   7       74.74       72.32      7.29 o 
 -14   4   7      332.78      355.19     13.08 o 
 -13   4   7      852.07      847.86     22.15 o 
 -12   4   7      495.84      421.08      9.48 o 
 -11   4   7      131.97      111.98      5.45 o 
 -10   4   7     1148.14     1128.78     14.22 o 
  -9   4   7      171.23      173.61      6.33 o 
  -8   4   7     1659.38     1645.89     20.02 o 
  -7   4   7      461.92      480.20      9.00 o 
  -6   4   7      214.45      209.05     10.21 o 
  -5   4   7     1563.99     1530.50     22.11 o 
  -4   4   7      256.93      204.90      8.15 o 
  -3   4   7        1.24        7.37      2.74 o 
  -2   4   7       85.11      124.42      8.90 o 
  -1   4   7     1409.70     1267.48     22.42 o 
   0   4   7      480.60      544.55     12.32 o 
   1   4   7       88.39       57.87      5.46 o 
   2   4   7       61.43       75.24      6.10 o 
   3   4   7       90.45       84.15      6.34 o 
   4   4   7     1111.58     1111.22     19.57 o 
   5   4   7      138.80      176.03     11.42 o 
   6   4   7      213.53      229.24     12.64 o 
   7   4   7       41.01       21.19      6.04 o 
   8   4   7     1363.80     1431.45     29.17 o 
   9   4   7       41.43       53.30      6.55 o 
  10   4   7      561.27      620.54     11.42 o 
  11   4   7     1298.48     1385.19     21.70 o 
  12   4   7     1002.04     1002.40     20.15 o 
  13   4   7       38.76       31.07      7.47 o 
  14   4   7       17.62       20.91      5.83 o 
  15   4   7      444.69      440.29     23.24 o 
  16   4   7      194.55      228.35     28.86 o 
  17   4   7     1186.45     1197.89     35.75 o 
  18   4   7       57.26       33.71     17.06 o 
  19   4   7      130.43      193.36     27.79 o 
  20   4   7     2069.40     2053.73     53.83 o 
  21   4   7      138.20      153.41     19.50 o 
  22   4   7       94.29       73.93     16.11 o 
  23   4   7       41.87       34.87     14.60 o 
  24   4   7       17.48        0.05     11.58 o 
  25   4   7      116.41      117.37     17.86 o 
  26   4   7       35.63       22.49     14.06 o 
  27   4   7       14.96       -7.72     14.26 o 
  28   4   7       51.59       45.35     19.10 o 
  29   4   7        3.52       15.98     19.09 o 
  30   4   7        7.78       15.13     20.13 o 
  31   4   7      796.31      860.00     69.73 o 
  32   4   7       82.82       82.71     27.40 o 
  33   4   7       11.64       31.42     22.86 o 
  34   4   7        2.55       18.86     26.48 o 
  35   4   7       15.38       67.26     31.83 o 
 -35   5   7       30.56       32.62     23.14 o 
 -34   5   7        2.85       -6.72     20.75 o 
 -33   5   7       28.81       30.58     21.72 o 
 -32   5   7       70.63       89.84     26.90 o 
 -31   5   7       17.51        9.44     23.66 o 
 -30   5   7        3.76       17.13     17.24 o 
 -29   5   7       39.04       17.74     19.41 o 
 -28   5   7        0.03        4.45     17.88 o 
 -27   5   7     1278.59     1366.40     91.07 o 
 -26   5   7      252.18      353.40     37.64 o 
 -25   5   7      565.06      575.89     45.72 o 
 -24   5   7     1183.54     1140.08     53.23 o 
 -23   5   7      318.34      300.15     36.26 o 
 -22   5   7       49.95       48.34     18.04 o 
 -21   5   7      204.57      174.82     30.73 o 
 -20   5   7       39.04       28.38     11.04 o 
 -19   5   7      845.26      807.24     47.16 o 
 -18   5   7      633.53      626.59     24.98 o 
 -17   5   7      111.93      116.61     12.19 o 
 -16   5   7      181.87      173.94     13.66 o 
 -15   5   7     1408.08     1461.02     29.31 o 
 -14   5   7     1039.84      982.93     22.00 o 
 -13   5   7      126.27      138.01      8.95 o 
 -12   5   7      669.99      660.23     14.94 o 
 -11   5   7     1894.68     1765.78     23.13 o 
 -10   5   7     3873.42     3761.11     35.00 o 
  -9   5   7       36.25       32.21      3.76 o 
  -8   5   7      161.18      180.01      6.71 o 
  -7   5   7        0.03        2.78      2.46 o 
  -6   5   7     1158.92     1276.50     15.19 o 
  -5   5   7        1.62        7.45      2.22 o 
  -4   5   7      693.63      647.23     10.54 o 
  -3   5   7       64.44       48.53      3.63 o 
  -2   5   7      309.42      365.82     11.67 o 
  -1   5   7     1598.56     1553.96     32.65 o 
   0   5   7      520.74      496.61     20.64 o 
   1   5   7       20.40        8.37      4.16 o 
   2   5   7     3144.90     3255.24     43.33 o 
   3   5   7      677.96      700.10     17.94 o 
   4   5   7      315.62      259.23     11.89 o 
   5   5   7       59.53       62.80      9.86 o 
   6   5   7     2770.41     2818.91     38.09 o 
   7   5   7        0.18        3.49      3.27 o 
   8   5   7     3730.26     3447.49     42.21 o 
   9   5   7     1191.57     1176.58     28.06 o 
  10   5   7     4509.49     4627.89     70.04 o 
  11   5   7      290.34      344.25     18.31 o 
  12   5   7        3.72       -2.52      6.64 o 
  13   5   7       22.94       19.81     12.45 o 
  14   5   7       89.40       74.45     14.17 o 
  15   5   7      708.41      691.43     61.59 o 
  16   5   7       61.49       43.59     36.29 o 
  17   5   7     1750.56     1791.35     60.16 o 
  18   5   7      533.40      586.52     41.94 o 
  19   5   7     2184.54     2175.56     69.32 o 
  20   5   7       49.09       28.73     21.64 o 
  21   5   7      978.32      929.26     71.09 o 
  22   5   7      162.15      171.76     26.97 o 
  23   5   7      115.79       79.76     36.91 o 
  24   5   7       74.24       55.64     16.75 o 
  25   5   7      113.81      102.73     20.26 o 
  26   5   7       26.50       44.85     17.10 o 
  27   5   7      181.43      238.73     32.06 o 
  28   5   7        0.51       18.43     16.35 o 
  29   5   7        2.49        6.86     16.35 o 
  30   5   7       18.46       28.47     19.13 o 
  31   5   7        5.82       18.59     17.97 o 
  32   5   7       22.17       23.08     22.19 o 
  33   5   7        9.44       19.16     27.61 o 
  34   5   7       51.82       62.31     29.46 o 
 -34   6   7      337.32      428.68     48.39 o 
 -33   6   7      930.21      995.82    141.96 o 
 -32   6   7        5.30       28.99     21.57 o 
 -31   6   7      431.04      526.46     51.26 o 
 -30   6   7      431.54      382.60     72.51 o 
 -29   6   7       30.18       18.37     20.55 o 
 -28   6   7      345.24      377.09     41.07 o 
 -27   6   7       50.95       40.62     19.82 o 
 -26   6   7      301.45      348.39     38.24 o 
 -25   6   7        0.81        6.51     16.47 o 
 -24   6   7       44.74       45.23     18.28 o 
 -23   6   7        0.48        8.93     14.53 o 
 -22   6   7      656.38      667.82     46.80 o 
 -21   6   7     1092.66     1192.21     51.16 o 
 -20   6   7        2.39        3.40     12.52 o 
 -19   6   7     1044.07     1043.72     35.53 o 
 -18   6   7       18.31       14.99      8.35 o 
 -17   6   7     1787.31     1721.06     36.61 o 
 -16   6   7       82.56       61.29      9.31 o 
 -15   6   7     4071.59     3891.38     56.48 o 
 -14   6   7       36.49       22.01      7.70 o 
 -13   6   7       49.68       51.38      8.71 o 
 -12   6   7      402.30      446.75     15.72 o 
 -11   6   7     3190.46     3052.23     38.45 o 
 -10   6   7       96.00       99.92      7.45 o 
  -9   6   7     1442.08     1406.10     26.18 o 
  -8   6   7     1606.20     1507.39     21.28 o 
  -7   6   7      133.03      138.07      8.87 o 
  -6   6   7      963.63      960.08     20.01 o 
  -5   6   7       91.26       73.44      5.83 o 
  -4   6   7        8.77        8.82      2.78 o 
  -3   6   7     3341.80     3565.59     30.76 o 
  -2   6   7     2905.46     2974.42     26.91 o 
  -1   6   7      529.20      461.58      9.23 o 
   0   6   7     1101.58     1092.85     14.55 o 
   1   6   7      378.16      370.46      9.00 o 
   2   6   7      617.13      634.40     10.59 o 
   3   6   7      476.32      500.68     10.11 o 
   4   6   7      531.35      554.20     14.22 o 
   5   6   7        0.32        1.24      3.47 o 
   6   6   7       26.97       20.87      5.94 o 
   7   6   7      208.34      198.88     14.45 o 
   8   6   7     1955.95     1998.94     96.08 o 
   9   6   7      755.40      688.54     25.39 o 
  10   6   7       14.70        1.91     10.93 o 
  11   6   7      483.88      488.76     34.93 o 
  12   6   7        2.15       -1.41     13.69 o 
  13   6   7      364.65      476.32     65.54 o 
  14   6   7       56.38       42.81     33.58 o 
  15   6   7     1814.95     1796.01     76.63 o 
  16   6   7        0.40        2.34     16.03 o 
  17   6   7     2591.99     2641.80     75.99 o 
  18   6   7       33.02       23.10     16.43 o 
  19   6   7        4.75      -12.50     12.50 o 
  20   6   7       81.49       29.11     17.84 o 
  21   6   7     1624.96     1695.49     70.95 o 
  22   6   7       85.94       94.51     45.57 o 
  23   6   7       62.84       62.63     21.00 o 
  24   6   7      141.74      140.64     28.98 o 
  25   6   7       82.41       59.20     17.23 o 
  26   6   7       61.04       33.89     16.99 o 
  27   6   7      119.23      141.61     23.41 o 
  28   6   7       41.44       67.82     20.10 o 
  29   6   7      571.39      568.15     41.08 o 
  30   6   7       69.27       56.80     20.93 o 
  31   6   7       24.90        2.94     17.52 o 
  32   6   7        6.91       17.49     19.66 o 
  33   6   7      109.22      132.17     38.11 o 
 -33   7   7      277.29      261.88     51.59 o 
 -32   7   7       23.72       17.87     29.65 o 
 -31   7   7       23.60       18.46     27.06 o 
 -30   7   7       40.19       91.18     56.28 o 
 -29   7   7      435.73      536.59     61.30 o 
 -28   7   7       46.69       31.99     28.86 o 
 -27   7   7      275.78      270.62     36.45 o 
 -26   7   7      186.98      183.53     30.38 o 
 -25   7   7      363.07      324.97     36.52 o 
 -24   7   7      269.09      335.00     75.54 o 
 -23   7   7      439.74      435.98     48.92 o 
 -22   7   7     1469.42     1424.90     69.43 o 
 -21   7   7       32.80       17.10     15.77 o 
 -20   7   7      482.64      464.33     32.55 o 
 -19   7   7       16.31       -1.36     11.12 o 
 -18   7   7        7.59       15.50     11.14 o 
 -17   7   7      947.90      869.37     35.56 o 
 -16   7   7      429.42      412.72     23.85 o 
 -15   7   7      118.49      124.62     13.65 o 
 -14   7   7     1151.93     1099.20     31.83 o 
 -13   7   7      901.90      820.68     27.28 o 
 -12   7   7       17.59       35.17      8.92 o 
 -11   7   7      113.97       92.47     11.81 o 
 -10   7   7      768.50      783.76     25.45 o 
  -9   7   7        1.34       13.73      7.44 o 
  -8   7   7        0.03       -2.36      6.40 o 
  -7   7   7     1387.93     1291.20     27.63 o 
  -6   7   7      207.95      223.00     13.44 o 
  -5   7   7      110.13       94.47     10.00 o 
  -4   7   7     1082.28     1078.65     20.72 o 
  -3   7   7       19.62       14.78      5.01 o 
  -2   7   7     1344.67     1475.85     24.36 o 
  -1   7   7        1.40        6.09      3.48 o 
   0   7   7      393.58      407.01     11.77 o 
   1   7   7      345.07      331.06     12.20 o 
   2   7   7      144.20      137.27      8.72 o 
   3   7   7       36.40       30.16      6.00 o 
   4   7   7       41.63       36.69      9.97 o 
   5   7   7     1503.61     1535.14     32.57 o 
   6   7   7     1151.40     1127.96     43.22 o 
   7   7   7     4504.48     4576.18    126.74 o 
   8   7   7     9111.50     9256.32    141.38 o 
   9   7   7     3870.06     3640.90    117.26 o 
  10   7   7       57.90       71.16     23.22 o 
  11   7   7      183.98      173.19     30.03 o 
  12   7   7      695.88      504.68     69.48 o 
  13   7   7       13.49       50.62     29.78 o 
  14   7   7      197.64      144.02     33.05 o 
  15   7   7      130.57      154.05     57.67 o 
  16   7   7        1.95      -13.56     13.56 o 
  17   7   7      573.65      558.05     41.91 o 
  18   7   7        1.43      -12.00     13.22 o 
  19   7   7     1156.26     1180.09     53.16 o 
  20   7   7     1048.78     1201.19     54.69 o 
  21   7   7      739.66      687.86     49.87 o 
  22   7   7      216.44      224.58     31.64 o 
  23   7   7       23.89       18.70     18.40 o 
  24   7   7      225.61      185.81     42.49 o 
  25   7   7       80.61       91.91     25.16 o 
  26   7   7        4.43        4.79     15.15 o 
  27   7   7       55.74       39.47     18.24 o 
  28   7   7       23.60       -2.11     14.74 o 
  29   7   7       13.12      -12.57     15.71 o 
  30   7   7        0.02       10.10     16.02 o 
  31   7   7      146.34      163.08     30.43 o 
  32   7   7      182.29      128.33     35.78 o 
 -31   8   7       14.44       44.53     35.87 o 
 -30   8   7        0.02       12.37     25.90 o 
 -29   8   7      246.97      140.55     38.79 o 
 -28   8   7      221.31      280.51     83.54 o 
 -27   8   7        1.03       20.60     25.56 o 
 -26   8   7     1796.60     1989.17    142.75 o 
 -25   8   7       73.15       78.51     29.03 o 
 -24   8   7       68.29       56.97     25.35 o 
 -23   8   7        2.51       16.60     19.59 o 
 -22   8   7       41.35        5.42     20.09 o 
 -21   8   7      297.98      309.32     75.86 o 
 -20   8   7        0.02       21.48     14.44 o 
 -19   8   7      379.24      368.51     34.56 o 
 -18   8   7       87.51       85.90     28.85 o 
 -17   8   7     1317.48     1376.01     66.25 o 
 -16   8   7       14.00      -11.42     14.95 o 
 -15   8   7      436.36      513.92     38.21 o 
 -14   8   7      730.51      721.13     36.88 o 
 -13   8   7     1385.86     1449.86     44.24 o 
 -12   8   7      160.87      167.21     17.53 o 
 -11   8   7      101.19       94.62     12.42 o 
 -10   8   7      379.65      339.54     21.02 o 
  -9   8   7        2.44       -0.83      7.79 o 
  -8   8   7      281.20      298.49     19.60 o 
  -7   8   7     1641.55     1628.51     37.47 o 
  -6   8   7      100.06       72.36     11.01 o 
  -5   8   7       21.44        7.23      8.48 o 
  -4   8   7      790.33      897.45     27.13 o 
  -3   8   7      139.34       86.20     11.63 o 
  -2   8   7     3157.71     3126.66     58.41 o 
  -1   8   7     2212.79     2153.82     46.55 o 
   0   8   7     2109.18     2110.31     41.37 o 
   1   8   7        8.25        3.52      8.26 o 
   2   8   7      287.48      260.10     20.54 o 
   3   8   7      173.49      122.40     14.63 o 
   4   8   7      670.37      638.42     40.30 o 
   5   8   7      272.45      275.03     27.91 o 
   6   8   7     1795.67     1752.08     73.91 o 
   7   8   7     1062.16     1007.22     57.06 o 
   8   8   7      246.36      186.40     30.91 o 
   9   8   7      629.40      623.34     79.21 o 
  10   8   7     2965.50     2812.34     99.01 o 
  11   8   7      732.26      669.87     56.88 o 
  12   8   7     2514.89     2396.45    129.61 o 
  13   8   7      243.15      382.85     63.24 o 
  14   8   7      602.82      536.13     58.89 o 
  15   8   7      531.36      473.43     50.67 o 
  16   8   7       44.28       44.41     17.27 o 
  17   8   7      263.14      297.90     33.25 o 
  18   8   7       76.29      110.77     23.01 o 
  19   8   7      241.03      233.48     35.69 o 
  20   8   7      127.54      149.17     26.45 o 
  21   8   7      132.63       70.75     40.53 o 
  22   8   7      289.70      257.98     34.43 o 
  23   8   7       59.05       53.95     24.85 o 
  24   8   7        2.40       25.73     20.40 o 
  25   8   7        3.56       11.78     18.81 o 
  26   8   7      228.53      187.30     27.30 o 
  27   8   7       10.71        9.14     16.92 o 
  28   8   7        7.96       24.10     18.75 o 
  29   8   7      176.89      190.88     29.71 o 
  30   8   7       90.63      101.09     35.88 o 
  31   8   7        4.31       27.16     33.10 o 
 -30   9   7        0.31       -8.30     40.47 o 
 -29   9   7       11.76       23.92     43.56 o 
 -28   9   7      204.71      227.71     65.07 o 
 -27   9   7      651.77      781.89    104.53 o 
 -26   9   7        2.21       59.82     40.03 o 
 -25   9   7       29.10       10.79     36.45 o 
 -24   9   7      294.35      186.28     55.47 o 
 -23   9   7      945.20     1154.84    118.97 o 
 -22   9   7      236.19      274.07     62.32 o 
 -21   9   7      196.58      203.21     90.24 o 
 -20   9   7       34.01       49.02     27.44 o 
 -19   9   7       53.51       61.83     30.37 o 
 -18   9   7        6.37      -14.81     14.81 o 
 -17   9   7       44.26       41.10     22.76 o 
 -16   9   7      131.14      113.29     26.59 o 
 -15   9   7      203.82      212.53     33.52 o 
 -14   9   7      433.88      461.84     46.46 o 
 -13   9   7        9.18        4.68     15.57 o 
 -12   9   7      328.08      345.89     32.19 o 
 -11   9   7        0.95       -2.36      8.70 o 
 -10   9   7      391.00      327.85     26.56 o 
  -9   9   7      739.36      734.04     37.89 o 
  -8   9   7     1456.49     1406.11     44.48 o 
  -7   9   7      442.47      483.95     28.20 o 
  -6   9   7       30.13       30.22     12.85 o 
  -5   9   7      617.49      634.28     36.14 o 
  -4   9   7       13.90       -9.20      9.20 o 
  -3   9   7      289.50      228.51     19.57 o 
  -2   9   7      415.45      469.99     27.25 o 
  -1   9   7     1899.45     1763.44     43.74 o 
   0   9   7       47.60       34.90     12.71 o 
   1   9   7     2646.03     2602.72     63.39 o 
   2   9   7     2245.41     2263.79     66.04 o 
   3   9   7      313.55      327.95     30.71 o 
   4   9   7        0.04       -7.61     11.38 o 
   5   9   7      114.52      141.22     23.65 o 
   6   9   7      154.23      149.48     70.64 o 
   7   9   7     3742.80     3726.96    118.13 o 
   8   9   7      666.46      813.11     63.93 o 
   9   9   7      168.64      153.06     44.17 o 
  10   9   7        9.82        4.62     16.57 o 
  11   9   7     1234.96     1417.72     73.13 o 
  12   9   7        2.32        5.98     15.54 o 
  13   9   7        2.74        1.00     20.36 o 
  14   9   7        7.23        7.11     14.04 o 
  15   9   7      357.50      261.44     31.48 o 
  16   9   7       73.80       80.50     21.12 o 
  17   9   7       78.84       96.20     23.18 o 
  18   9   7      298.15      315.69     35.67 o 
  19   9   7     1275.05     1339.17     60.22 o 
  20   9   7       81.13       71.81     23.46 o 
  21   9   7       21.75       29.47     18.94 o 
  22   9   7      319.08      291.72     42.62 o 
  23   9   7      477.07      480.37     45.22 o 
  24   9   7       11.93       89.99     25.34 o 
  25   9   7       56.03       59.17     23.45 o 
  26   9   7      167.85      224.45     34.93 o 
  27   9   7      295.02      277.28     32.64 o 
  28   9   7      165.47      146.71     26.47 o 
  29   9   7      151.00      229.73     30.94 o 
 -27  10   7        9.56       44.11     41.38 o 
 -26  10   7      791.82     1010.14    119.03 o 
 -25  10   7       24.64        6.28     37.11 o 
 -24  10   7       72.38      107.94     47.29 o 
 -23  10   7        4.67       20.02     33.56 o 
 -22  10   7       70.45       43.81     39.70 o 
 -21  10   7      257.16      252.48     42.35 o 
 -20  10   7       99.89      128.30     33.56 o 
 -19  10   7       32.81       39.43     23.42 o 
 -18  10   7       32.96       24.43     22.51 o 
 -17  10   7      248.10      231.66     38.24 o 
 -16  10   7       14.62       14.49     21.24 o 
 -15  10   7      100.70       79.64     26.88 o 
 -14  10   7       85.14       97.49     28.11 o 
 -13  10   7       18.51       59.53     24.18 o 
 -12  10   7      333.60      389.41     44.86 o 
 -11  10   7        2.79       -8.03     12.76 o 
 -10  10   7        4.77      -11.68     11.68 o 
  -9  10   7      347.56      331.62     34.56 o 
  -8  10   7        0.66        8.28     12.97 o 
  -7  10   7        1.87        2.44     13.27 o 
  -6  10   7      160.81      115.23     31.42 o 
  -5  10   7       88.67       67.25     18.90 o 
  -4  10   7       79.14      115.86     21.93 o 
  -3  10   7       45.31       43.69     16.77 o 
  -2  10   7     1259.31     1254.39     50.82 o 
  -1  10   7      230.76      148.08     38.51 o 
   0  10   7       34.65       44.34     30.36 o 
   1  10   7      181.62      138.35     31.05 o 
   2  10   7        7.66      -14.88     14.88 o 
   3  10   7       46.34       72.73     26.18 o 
   4  10   7      126.83       84.84     26.60 o 
   5  10   7      391.04      446.06     50.41 o 
   6  10   7      223.63      237.48     38.18 o 
   7  10   7     1301.24     1344.36     72.48 o 
   8  10   7     1277.04     1220.14     69.55 o 
   9  10   7      193.33      215.29     55.39 o 
  10  10   7        0.02        5.71     17.85 o 
  11  10   7     1321.81     1534.95     80.16 o 
  12  10   7       14.97       -1.72     12.88 o 
  13  10   7        7.44       -2.68     15.28 o 
  14  10   7       84.20      135.80     33.65 o 
  15  10   7      186.81      245.55     31.42 o 
  16  10   7        9.80       53.73     19.14 o 
  17  10   7        3.47        9.13     16.90 o 
  18  10   7        4.45       16.20     17.28 o 
  19  10   7       19.03        1.77     16.77 o 
  20  10   7      403.60      456.33     45.02 o 
  21  10   7      527.34      536.06     48.47 o 
  22  10   7        0.21      -10.87     17.13 o 
  23  10   7       22.73        7.41     24.19 o 
  24  10   7       35.98       46.67     22.94 o 
  25  10   7      403.12      358.00     42.82 o 
  26  10   7      134.05      189.25     33.96 o 
 -25  11   7        0.16        5.90     32.84 o 
 -24  11   7        0.29       36.62     37.79 o 
 -23  11   7      424.32      313.27     69.82 o 
 -22  11   7      152.30      275.69     65.53 o 
 -21  11   7       51.43       51.97     28.56 o 
 -20  11   7       26.56       30.24     41.30 o 
 -19  11   7        6.43        9.21     21.37 o 
 -18  11   7      308.09      360.20     76.90 o 
 -17  11   7      113.52       64.76     59.30 o 
 -16  11   7      159.28      173.23     64.97 o 
 -15  11   7      162.24      213.37     80.50 o 
 -14  11   7      177.53      179.08     57.06 o 
 -13  11   7      296.67      333.94     45.36 o 
 -12  11   7      826.95      970.12     66.11 o 
 -11  11   7       23.51        7.45     21.38 o 
 -10  11   7     1754.58     1923.21     84.23 o 
  -9  11   7      102.65      100.18     35.57 o 
  -8  11   7       11.76       12.31     15.41 o 
  -7  11   7        6.24       12.28     14.28 o 
  -6  11   7      145.93      121.41     23.48 o 
  -5  11   7      222.07      251.49     37.86 o 
  -4  11   7        0.05       20.94     15.89 o 
  -3  11   7        4.93       -1.99     13.09 o 
  -2  11   7       76.90       77.33     30.62 o 
  -1  11   7      191.78      214.56     38.17 o 
   0  11   7      128.27      172.46     60.53 o 
   1  11   7      273.39      239.07     57.50 o 
   2  11   7        8.05       -7.91     20.56 o 
   3  11   7       42.71       25.05     22.35 o 
   4  11   7      137.10      166.47     44.24 o 
   5  11   7       93.69       97.24     31.32 o 
   6  11   7       12.93       13.71     21.33 o 
   7  11   7       61.17       82.00     34.21 o 
   8  11   7      228.00      166.28     34.82 o 
   9  11   7       34.52       60.34     25.51 o 
  10  11   7       78.08       47.55     29.26 o 
  11  11   7       26.18       22.65     24.04 o 
  12  11   7       85.78       32.93     19.49 o 
  13  11   7      274.36      214.80     41.83 o 
  14  11   7       68.96       76.06     49.72 o 
  15  11   7      216.30      214.93     55.32 o 
  16  11   7        1.00      -15.96     15.96 o 
  17  11   7       50.59       31.99     19.47 o 
  18  11   7      225.43      238.07     47.79 o 
  19  11   7      203.17      211.22     32.40 o 
  20  11   7       41.74       58.74     23.66 o 
  21  11   7        4.57        3.22     19.60 o 
  22  11   7      124.14      104.79     28.35 o 
  23  11   7      169.20      166.05     43.00 o 
  24  11   7        2.01        7.41     21.56 o 
 -21  12   7        3.54       13.75     27.05 o 
 -20  12   7       51.71       25.96     28.19 o 
 -19  12   7       11.88       12.81     31.72 o 
 -18  12   7        0.42        5.74     25.75 o 
 -17  12   7       37.96        8.77     24.72 o 
 -16  12   7       98.55       83.85     74.75 o 
 -15  12   7       33.74       33.82     26.02 o 
 -14  12   7      193.07      229.55     40.54 o 
 -13  12   7       19.31        9.30     22.44 o 
 -12  12   7      307.07      419.46     56.38 o 
 -11  12   7       60.33       64.61     26.46 o 
 -10  12   7      270.71      246.17     40.88 o 
  -9  12   7       43.01       22.04     23.09 o 
  -8  12   7      239.45      208.17     40.17 o 
  -7  12   7        0.64        4.57     16.18 o 
  -6  12   7       57.80       31.44     17.69 o 
  -5  12   7        0.43        4.50     16.20 o 
  -4  12   7      461.15      426.99     53.26 o 
  -3  12   7       73.89       81.26     30.37 o 
  -2  12   7        2.17        6.39     22.33 o 
  -1  12   7        9.30       13.74     22.90 o 
   0  12   7      409.99      461.75     56.06 o 
   1  12   7        8.75        2.71     23.69 o 
   2  12   7        1.47       -5.41     19.17 o 
   3  12   7        1.35      -12.04     21.26 o 
   4  12   7      462.07      429.41     54.50 o 
   5  12   7       26.15      -17.74     18.12 o 
   6  12   7       81.38      188.00     53.62 o 
   7  12   7       58.20       36.46     45.59 o 
   8  12   7        0.29       24.28     23.44 o 
   9  12   7      905.11      775.84     72.88 o 
  10  12   7        0.01       15.31     19.15 o 
  11  12   7       47.56       12.91     35.53 o 
  12  12   7        7.39       13.51     22.00 o 
  13  12   7       70.25       62.77     25.39 o 
  14  12   7       97.28      104.19     31.24 o 
  15  12   7       46.54       32.46     44.35 o 
  16  12   7      171.21      137.07     37.69 o 
  17  12   7       15.29       -3.73     23.92 o 
  18  12   7      136.28      141.36     38.40 o 
  19  12   7      113.34      124.83     37.87 o 
  20  12   7       14.34       66.76     32.60 o 
 -17  13   7       12.83       17.84     27.03 o 
 -16  13   7      123.54      208.10     64.94 o 
 -15  13   7      177.35      183.32     42.13 o 
 -14  13   7       87.24       85.91     31.16 o 
 -13  13   7       27.73       17.26     25.26 o 
 -12  13   7      794.57     1098.22     84.34 o 
 -11  13   7      335.48      324.88     63.44 o 
 -10  13   7      201.17      262.04     45.74 o 
  -9  13   7      399.40      459.63     54.41 o 
  -8  13   7        7.75      -15.02     21.33 o 
  -7  13   7        0.02      -29.71     29.77 o 
  -6  13   7      229.97      178.91     39.28 o 
  -5  13   7      154.61      115.57     58.15 o 
  -4  13   7       78.40       30.53     27.99 o 
  -3  13   7      166.34      156.80     38.33 o 
  -2  13   7       18.22       11.78     26.02 o 
  -1  13   7      129.27      160.33     38.97 o 
   0  13   7      227.92      266.57     47.85 o 
   1  13   7       50.21       50.64     31.24 o 
   2  13   7       14.93        3.40     23.13 o 
   3  13   7      142.75      153.98     38.71 o 
   4  13   7        5.22        2.53     22.61 o 
   5  13   7       87.56       96.56     40.50 o 
   6  13   7       17.56      -16.83     19.53 o 
   7  13   7       16.44       34.64     41.62 o 
   8  13   7      314.82      425.38     57.39 o 
   9  13   7      108.98       81.52     33.34 o 
  10  13   7      571.01      776.93    108.40 o 
  11  13   7        7.41      -18.69     18.69 o 
  12  13   7       59.14       13.51     24.35 o 
  13  13   7       48.53       -1.18     46.62 o 
  14  13   7      196.36      189.72     44.63 o 
  15  13   7        5.58      -10.10     23.93 o 
  16  13   7       56.34        4.79     25.86 o 
 -11  14   7      705.56      724.17     90.37 o 
 -10  14   7      417.24      376.59     55.38 o 
  -9  14   7      366.13      419.96     86.68 o 
  -8  14   7      385.23      359.66     84.01 o 
  -7  14   7       56.26       -1.04     36.17 o 
  -6  14   7      212.59      202.90     72.50 o 
  -5  14   7      106.07       26.29     30.22 o 
  -4  14   7      229.23      270.53     52.61 o 
  -3  14   7      240.99      242.01     47.80 o 
  -2  14   7      256.34      239.57     46.09 o 
  -1  14   7        2.82       32.19     44.61 o 
   0  14   7       29.44       22.01     28.74 o 
   1  14   7     1315.40     1647.47    177.06 o 
   2  14   7       17.92       -4.29     27.34 o 
   3  14   7        2.05       17.93     27.09 o 
   4  14   7        6.45      -19.69     41.90 o 
   5  14   7       13.37      -10.57     25.34 o 
   6  14   7      175.85      167.18     57.30 o 
   7  14   7      313.60      383.09    109.34 o 
   8  14   7        4.38       40.25     46.94 o 
   9  14   7        0.08        0.11     22.44 o 
  10  14   7      469.95      550.14    102.45 o 
 -37   0   8      189.64      175.68     61.69 o 
 -36   0   8       33.18       11.18     38.18 o 
 -35   0   8       72.57       47.93     43.99 o 
 -34   0   8     1397.31     1714.40    136.30 o 
 -33   0   8       10.50       50.88     35.18 o 
 -32   0   8       79.37       96.37     45.16 o 
 -31   0   8       44.72       23.05     27.52 o 
 -30   0   8      789.41      853.60    108.36 o 
 -29   0   8     1402.42     1276.49    107.59 o 
 -28   0   8      303.55      324.05     64.67 o 
 -27   0   8     1842.60     1771.04    119.40 o 
 -26   0   8     2239.99     2265.33    132.93 o 
 -25   0   8      164.37      169.89     45.39 o 
 -24   0   8      374.37      325.01     41.39 o 
 -23   0   8        4.58       23.98     15.12 o 
 -22   0   8     2264.62     2295.21     89.10 o 
 -21   0   8       24.92       14.17     14.74 o 
 -20   0   8     1611.50     1376.95     47.80 o 
 -19   0   8     2288.61     2109.56     59.69 o 
 -18   0   8     1513.24     1568.68     53.35 o 
 -17   0   8     2355.46     2258.82     59.31 o 
 -16   0   8     9278.04     8973.33    142.72 o 
 -15   0   8       57.70       36.23      9.98 o 
 -14   0   8      837.18      752.91     29.03 o 
 -13   0   8      247.25      206.32     14.15 o 
 -12   0   8      915.94      993.00     22.88 o 
 -11   0   8     2852.42     2830.34     44.68 o 
 -10   0   8     1661.15     1582.78     31.18 o 
  -9   0   8     2454.13     2596.39     52.85 o 
  -8   0   8     2913.25     2710.66     45.10 o 
  -7   0   8     8122.56     8596.48    114.80 o 
  -6   0   8    12870.10    13820.67    187.34 o 
  -5   0   8     9394.96     9594.36     98.08 o 
  -4   0   8      231.02      270.54     12.40 o 
  -3   0   8    26214.26    26364.62    244.80 o 
  -2   0   8        0.44        3.62      5.04 o 
  -1   0   8     3894.43     4184.31     60.11 o 
   0   0   8    10787.89    10175.80    148.12 o 
   1   0   8     5399.07     5293.43     83.89 o 
   2   0   8      248.95      289.36     19.79 o 
   3   0   8     8129.26     7946.48    116.20 o 
   4   0   8     4303.94     4824.49     82.02 o 
   5   0   8    19238.73    19851.83    249.18 o 
   6   0   8    26757.46    27269.32    341.54 o 
   7   0   8     5980.33     5791.14    316.18 o 
   8   0   8     6525.17     6601.03    129.75 o 
   9   0   8     4424.67     4478.21     83.28 o 
  10   0   8      971.95      971.07     45.79 o 
  11   0   8      655.46      672.17     33.40 o 
  12   0   8     1757.94     1793.60     31.43 o 
  13   0   8      593.11      693.07     21.46 o 
  14   0   8      938.98      992.54     27.12 o 
  15   0   8      567.68      542.52     46.93 o 
  16   0   8     1681.46     1635.85     97.29 o 
  17   0   8     2838.11     2822.51     85.73 o 
  18   0   8      222.40      244.57     39.54 o 
  19   0   8     1304.26     1164.14     90.22 o 
  20   0   8      298.79      257.56     42.85 o 
  21   0   8      366.36      350.04     38.43 o 
  22   0   8        1.51       17.40     16.73 o 
  23   0   8      375.19      320.56     46.54 o 
  24   0   8        3.95        6.17     20.02 o 
  25   0   8      284.74      304.42     40.28 o 
  26   0   8     1470.92     1710.60     78.40 o 
  27   0   8     1870.85     1784.47     81.30 o 
  28   0   8     1338.22     1261.98     79.17 o 
  29   0   8     1606.17     1660.23    118.44 o 
  30   0   8     1288.53     1280.86     64.07 o 
  31   0   8        2.99      -10.42     17.98 o 
  32   0   8        0.37       18.18     20.48 o 
  33   0   8      301.97      261.18     44.83 o 
  34   0   8        2.25       75.65     50.18 o 
  35   0   8      404.69      400.92     57.06 o 
  36   0   8        1.37       25.51     28.09 o 
 -37   1   8      801.71      786.47     81.01 o 
 -36   1   8       48.78       45.92     30.07 o 
 -35   1   8      162.85      272.45     49.69 o 
 -34   1   8       13.58       19.53     24.94 o 
 -33   1   8        4.52       29.88     23.81 o 
 -32   1   8       64.96       76.42     27.69 o 
 -31   1   8      161.96      124.34     33.31 o 
 -30   1   8      126.69      136.66     57.00 o 
 -29   1   8      137.58      106.03     29.69 o 
 -28   1   8       68.75       44.50     23.47 o 
 -27   1   8      283.35      281.77     50.04 o 
 -26   1   8     1506.00     1529.44     91.34 o 
 -25   1   8     1004.52      963.66     69.49 o 
 -24   1   8      446.19      499.36     35.13 o 
 -23   1   8      156.76      134.09     16.46 o 
 -22   1   8       14.04       37.38      9.53 o 
 -21   1   8        1.98        3.38      8.00 o 
 -20   1   8      116.50       93.77     11.92 o 
 -19   1   8     1107.18     1100.15     28.69 o 
 -18   1   8     1333.54     1222.53     28.81 o 
 -17   1   8     1535.64     1485.71     31.17 o 
 -16   1   8     3941.45     4126.57     70.80 o 
 -15   1   8     1475.54     1409.99     28.52 o 
 -14   1   8      541.88      553.06     17.05 o 
 -13   1   8     2224.26     2184.01     28.44 o 
 -12   1   8      868.42      916.25     15.39 o 
 -11   1   8        5.25        4.08      2.49 o 
 -10   1   8     1528.69     1588.80     17.84 o 
  -9   1   8     2421.21     2654.24     32.99 o 
  -8   1   8     2181.10     2383.90     25.87 o 
  -7   1   8      406.31      512.86     10.83 o 
  -6   1   8     2974.68     2698.25     38.46 o 
  -5   1   8    10441.95    10609.78     94.71 o 
  -4   1   8     4455.94     4339.30     47.24 o 
  -3   1   8     9208.76     8795.20     75.33 o 
  -2   1   8       93.24       96.64      7.17 o 
  -1   1   8      318.34      359.53     13.89 o 
   0   1   8     6230.36     6217.52     73.67 o 
   1   1   8     6905.68     6912.08     80.65 o 
   2   1   8      401.04      414.38     16.68 o 
   3   1   8     5450.63     5403.42     75.99 o 
   4   1   8    11974.21    11893.89    139.54 o 
   5   1   8    16163.64    16837.54    186.87 o 
   6   1   8     3762.66     3588.56     59.46 o 
   7   1   8      217.12      125.39     13.07 o 
   8   1   8     3082.41     3080.25     62.37 o 
   9   1   8     8236.86     8329.87    130.08 o 
  10   1   8      371.95      427.94     13.15 o 
  11   1   8     1766.11     1761.56     30.08 o 
  12   1   8      910.23      931.31     14.85 o 
  13   1   8        8.52       13.91      4.44 o 
  14   1   8      119.70       86.26      6.81 o 
  15   1   8       27.17       24.20      5.77 o 
  16   1   8       57.83       34.73      6.79 o 
  17   1   8       57.89       20.33     12.15 o 
  18   1   8      507.53      499.90     33.87 o 
  19   1   8      281.92      267.87     31.25 o 
  20   1   8       35.60       26.23     16.50 o 
  21   1   8      797.52      756.35     36.88 o 
  22   1   8      168.35      210.33     36.50 o 
  23   1   8       30.79       40.40     13.59 o 
  24   1   8     1302.07     1271.46     42.00 o 
  25   1   8      369.35      339.85     26.98 o 
  26   1   8     1077.11     1153.93     42.69 o 
  27   1   8      457.23      552.54     34.94 o 
  28   1   8       53.15       44.08     15.19 o 
  29   1   8     1292.14     1214.99     53.07 o 
  30   1   8        0.09       17.30     16.17 o 
  31   1   8      349.90      316.53     33.23 o 
  32   1   8       62.72       32.74     17.53 o 
  33   1   8      163.82      140.74     23.65 o 
  34   1   8       36.48       36.96     17.54 o 
  35   1   8      256.64      366.38     45.72 o 
  36   1   8        3.73       26.87     19.22 o 
 -37   2   8       38.58       36.39     30.44 o 
 -36   2   8      118.50       53.81     34.67 o 
 -35   2   8       32.23       -5.96     23.09 o 
 -34   2   8      351.32      451.82     60.76 o 
 -33   2   8      138.86      142.65     36.86 o 
 -32   2   8      370.23      371.35     53.28 o 
 -31   2   8      369.52      450.01     56.72 o 
 -30   2   8        0.28       22.06     18.76 o 
 -29   2   8      117.55       94.93     23.78 o 
 -28   2   8     2363.52     2254.66     79.69 o 
 -27   2   8     4647.83     4762.25    138.07 o 
 -26   2   8     1529.98     1800.28    118.97 o 
 -25   2   8      290.63      163.04     32.70 o 
 -24   2   8       63.59       48.35     20.75 o 
 -23   2   8       12.60       19.16     20.85 o 
 -22   2   8      430.80      464.23     32.98 o 
 -21   2   8       41.41       29.89     11.89 o 
 -20   2   8      126.04      137.50     20.41 o 
 -19   2   8     6291.11     6116.95     80.86 o 
 -18   2   8        0.35        9.44      6.37 o 
 -17   2   8      443.68      423.72     25.99 o 
 -16   2   8     8268.40     7856.04    102.22 o 
 -15   2   8     5080.80     5057.25     66.39 o 
 -14   2   8     1757.77     1599.68     26.12 o 
 -13   2   8     1250.11     1135.58     18.25 o 
 -12   2   8     1953.30     1956.42     23.52 o 
 -11   2   8      715.61      723.98     12.12 o 
 -10   2   8       14.15       22.28      3.30 o 
  -9   2   8      134.35      149.60      6.23 o 
  -8   2   8     4247.11     4293.03     44.84 o 
  -7   2   8        2.45       -1.33      2.58 o 
  -6   2   8       12.36        6.16      2.77 o 
  -5   2   8      481.60      533.46     10.15 o 
  -4   2   8      321.75      409.80      8.65 o 
  -3   2   8     3306.25     3257.67     33.97 o 
  -2   2   8     3680.48     3717.08     40.87 o 
  -1   2   8       45.38       46.57      6.26 o 
   0   2   8      577.81      518.26     15.63 o 
   1   2   8       42.34       40.51      7.03 o 
   2   2   8      398.69      362.14     16.58 o 
   3   2   8     3018.44     3002.07     41.98 o 
   4   2   8      389.27      497.65     18.97 o 
   5   2   8     6667.64     6757.23     82.60 o 
   6   2   8    10116.83    10315.89    114.60 o 
   7   2   8     7825.02     8201.25     75.25 o 
   8   2   8      226.21      244.90     10.35 o 
   9   2   8       65.73       72.83      8.72 o 
  10   2   8        2.65       11.18      4.83 o 
  11   2   8      156.43      167.68     11.39 o 
  12   2   8     2554.17     2561.52     34.86 o 
  13   2   8      403.57      492.78     19.07 o 
  14   2   8        5.53        0.35      6.89 o 
  15   2   8      274.99      296.05     15.56 o 
  16   2   8     1155.63     1162.30     34.37 o 
  17   2   8      239.04      227.65     31.28 o 
  18   2   8     1007.03      983.10     26.40 o 
  19   2   8     5765.05     5516.00     79.30 o 
  20   2   8     1558.75     1609.67     40.27 o 
  21   2   8      539.07      562.68     29.20 o 
  22   2   8      231.32      261.37     22.68 o 
  23   2   8      281.93      237.65     22.08 o 
  24   2   8       97.28       77.31     17.36 o 
  25   2   8       66.23       85.62     18.66 o 
  26   2   8     1473.22     1514.34     52.61 o 
  27   2   8        1.19       18.62     14.98 o 
  28   2   8       12.02       11.23     15.15 o 
  29   2   8       12.15       -6.38     15.24 o 
  30   2   8     1348.96     1478.95     55.73 o 
  31   2   8      532.55      622.40     44.17 o 
  32   2   8       12.55       39.48     18.82 o 
  33   2   8        3.08       12.22     16.01 o 
  34   2   8       96.91      105.87     24.16 o 
  35   2   8      113.27      108.94     25.24 o 
  36   2   8        2.11       19.26     20.19 o 
 -36   3   8      207.17      339.12     84.50 o 
 -35   3   8      101.13      164.11     64.35 o 
 -34   3   8      540.22      590.65     54.82 o 
 -33   3   8       13.03       46.21     22.94 o 
 -32   3   8       10.50       43.87     21.47 o 
 -31   3   8        1.11       -0.16     15.72 o 
 -30   3   8        1.60       20.23     18.55 o 
 -29   3   8       34.03       54.27     21.59 o 
 -28   3   8      396.02      413.06     59.49 o 
 -27   3   8     2162.80     2520.23    102.18 o 
 -26   3   8     1348.71     1144.44    129.84 o 
 -25   3   8      226.85      198.67     28.55 o 
 -24   3   8      146.95       88.87     20.66 o 
 -23   3   8     1038.97      957.80     52.03 o 
 -22   3   8      480.76      482.46     61.66 o 
 -21   3   8      157.01      114.08     18.08 o 
 -20   3   8      331.36      288.51     21.61 o 
 -19   3   8        0.75        0.00      7.73 o 
 -18   3   8     5796.62     5716.86     86.26 o 
 -17   3   8      698.81      669.12     24.33 o 
 -16   3   8     1283.20     1177.09     29.26 o 
 -15   3   8     3227.95     3074.10     41.42 o 
 -14   3   8     2323.07     2280.27     31.09 o 
 -13   3   8      122.78      138.14      7.77 o 
 -12   3   8      152.21      177.43      7.88 o 
 -11   3   8      130.51      134.71      7.24 o 
 -10   3   8      105.45      103.44      6.48 o 
  -9   3   8     2577.55     2621.19     25.60 o 
  -8   3   8      130.16      113.26      7.81 o 
  -7   3   8     1620.58     1578.13     22.18 o 
  -6   3   8     1561.23     1396.42     20.47 o 
  -5   3   8     7326.17     7287.93     62.09 o 
  -4   3   8      882.16      656.02     12.65 o 
  -3   3   8      183.75      223.67      8.12 o 
  -2   3   8      293.58      270.57      9.03 o 
  -1   3   8       76.67      110.94      6.47 o 
   0   3   8      438.42      521.88     12.17 o 
   1   3   8       91.55       82.64      5.80 o 
   2   3   8      523.01      571.51     13.50 o 
   3   3   8     2897.27     2919.31     37.47 o 
   4   3   8     3925.89     4018.96     60.31 o 
   5   3   8     5956.84     6061.87     64.95 o 
   6   3   8     7427.07     7560.00     71.41 o 
   7   3   8      933.51      839.11     16.93 o 
   8   3   8      913.16      999.16     23.27 o 
   9   3   8      880.68      854.55     23.40 o 
  10   3   8     2083.53     2025.57     65.43 o 
  11   3   8        5.22        6.49      4.92 o 
  12   3   8       69.80       65.35      5.26 o 
  13   3   8       62.34       53.77      8.15 o 
  14   3   8     1068.76     1076.71     30.19 o 
  15   3   8       85.67       77.36      9.04 o 
  16   3   8       39.90       18.51      7.91 o 
  17   3   8       14.32       10.68      9.16 o 
  18   3   8      130.49      121.27     15.27 o 
  19   3   8     1794.57     1782.43     56.26 o 
  20   3   8        4.68       16.01     11.73 o 
  21   3   8      300.61      288.28     23.41 o 
  22   3   8        5.12       -1.91      8.82 o 
  23   3   8        0.01       -6.32     10.27 o 
  24   3   8      292.25      310.24     25.20 o 
  25   3   8      700.44      674.30     59.53 o 
  26   3   8       67.30       60.47     15.76 o 
  27   3   8      173.53      204.43     32.56 o 
  28   3   8     1013.78     1128.55     52.69 o 
  29   3   8      150.50      197.87     25.95 o 
  30   3   8      111.93      104.87     21.98 o 
  31   3   8      336.86      314.64     32.81 o 
  32   3   8       32.62       19.64     21.02 o 
  33   3   8       37.97       30.14     22.82 o 
  34   3   8       74.54       66.77     27.51 o 
  35   3   8      195.45      200.12     43.80 o 
 -36   4   8       53.72       71.55     27.18 o 
 -35   4   8     1021.28     1130.29     94.34 o 
 -34   4   8       35.90       68.70     25.76 o 
 -33   4   8      266.35      311.34     42.02 o 
 -32   4   8       31.97       -0.99     19.58 o 
 -31   4   8        2.97      -13.38     16.52 o 
 -30   4   8       70.62       23.54     38.02 o 
 -29   4   8     1102.73     1152.80     86.48 o 
 -28   4   8      415.48      389.45     39.84 o 
 -27   4   8      732.64      860.87     65.70 o 
 -26   4   8     2816.33     3277.87     94.60 o 
 -25   4   8      359.37      367.72     58.69 o 
 -24   4   8       66.57       50.67     20.71 o 
 -23   4   8      201.77      195.54     28.98 o 
 -22   4   8      111.71       50.35     20.60 o 
 -21   4   8       30.68       15.80     13.96 o 
 -20   4   8      104.56       33.39     11.92 o 
 -19   4   8        0.89        5.19      7.19 o 
 -18   4   8      348.22      338.48     22.45 o 
 -17   4   8       17.63       34.08      8.59 o 
 -16   4   8       57.65       31.09      6.73 o 
 -15   4   8     8484.11     8153.46     81.78 o 
 -14   4   8     4063.76     3641.45     46.74 o 
 -13   4   8    10007.24     9726.99     90.97 o 
 -12   4   8      415.97      426.86     13.63 o 
 -11   4   8      254.14      238.54     11.41 o 
 -10   4   8      357.27      370.67     12.84 o 
  -9   4   8       27.37       22.54      3.43 o 
  -8   4   8      618.83      703.99     12.14 o 
  -7   4   8     1301.42     1373.90     21.77 o 
  -6   4   8     1782.85     1729.47     26.53 o 
  -5   4   8        0.25        3.20      3.37 o 
  -4   4   8       59.84       34.56      4.68 o 
  -3   4   8      494.50      505.36     12.67 o 
  -2   4   8     2993.08     3211.69     35.43 o 
  -1   4   8     3932.97     4100.69     41.61 o 
   0   4   8        1.56        1.22      3.31 o 
   1   4   8     2991.99     3110.10     37.84 o 
   2   4   8       33.14       29.30      4.86 o 
   3   4   8      316.96      362.09     11.53 o 
   4   4   8     2608.69     2629.55     34.83 o 
   5   4   8     4529.59     4421.81     53.51 o 
   6   4   8      236.15      228.09     11.76 o 
   7   4   8     4966.13     5016.65     59.25 o 
   8   4   8     3139.22     3180.79     43.40 o 
   9   4   8      324.43      333.60     17.75 o 
  10   4   8        6.86        6.24      8.00 o 
  11   4   8     1846.00     1922.77     32.09 o 
  12   4   8      521.01      596.71     17.82 o 
  13   4   8      100.57       76.84      8.57 o 
  14   4   8      923.83      891.79     23.58 o 
  15   4   8       14.11       20.64      8.79 o 
  16   4   8      218.54      213.01     19.90 o 
  17   4   8     5151.22     5233.34     86.70 o 
  18   4   8       69.67       54.22     15.41 o 
  19   4   8      337.34      290.10     55.20 o 
  20   4   8     2973.43     2986.90     83.97 o 
  21   4   8     1900.11     1957.96    148.63 o 
  22   4   8      241.81      268.08     32.59 o 
  23   4   8       20.23       18.48     16.60 o 
  24   4   8        0.74      -11.34     11.34 o 
  25   4   8       62.55       52.74     20.98 o 
  26   4   8       47.99       50.51     23.79 o 
  27   4   8      334.30      310.28     37.87 o 
  28   4   8      643.17      644.35     46.19 o 
  29   4   8     1035.98     1075.13     68.34 o 
  30   4   8       63.27       86.01     27.59 o 
  31   4   8       70.44       49.67     24.78 o 
  32   4   8        3.69       15.14     22.78 o 
  33   4   8       83.56       93.60     28.19 o 
  34   4   8       70.72       75.17     29.22 o 
  35   4   8      122.73      101.83     35.06 o 
 -35   5   8       82.74       66.45     26.83 o 
 -34   5   8      312.16      352.11     44.97 o 
 -33   5   8        1.23       -9.23     17.97 o 
 -32   5   8       30.16        0.82     23.35 o 
 -31   5   8       35.40       39.04     20.33 o 
 -30   5   8       11.33       27.93     26.41 o 
 -29   5   8      794.51      940.88     63.13 o 
 -28   5   8       14.16       27.17     19.15 o 
 -27   5   8      879.98      957.76     62.34 o 
 -26   5   8     1366.50     1334.80     63.29 o 
 -25   5   8     1104.89     1147.09     55.40 o 
 -24   5   8       11.32       25.01     18.12 o 
 -23   5   8      336.64      352.88     35.85 o 
 -22   5   8      253.59      249.06     30.74 o 
 -21   5   8      327.55      375.64     35.07 o 
 -20   5   8      470.80      451.13     37.76 o 
 -19   5   8       14.24       16.80      9.11 o 
 -18   5   8       10.97        8.36      9.13 o 
 -17   5   8        7.06        6.76      7.24 o 
 -16   5   8     3675.29     3571.30     59.05 o 
 -15   5   8     3849.64     3556.90     49.35 o 
 -14   5   8     6864.60     6817.01     75.74 o 
 -13   5   8       98.69      119.85     11.80 o 
 -12   5   8      248.85      271.87     15.49 o 
 -11   5   8      461.09      449.84     26.46 o 
 -10   5   8       98.83      105.56      8.90 o 
  -9   5   8      362.34      391.46     12.08 o 
  -8   5   8     1907.44     1860.11     24.37 o 
  -7   5   8      399.88      375.98     12.42 o 
  -6   5   8      563.99      538.90     10.99 o 
  -5   5   8     1280.46     1289.88     15.56 o 
  -4   5   8     1383.11     1338.76     19.83 o 
  -3   5   8        2.22        2.89      3.48 o 
  -2   5   8     1270.51     1366.84     21.71 o 
  -1   5   8      532.42      608.66     15.53 o 
   0   5   8      282.94      320.77     12.41 o 
   1   5   8     2861.04     2877.25     39.15 o 
   2   5   8      132.46      132.91      9.72 o 
   3   5   8     2476.17     2397.90     37.90 o 
   4   5   8      351.81      338.27     16.74 o 
   5   5   8     2754.35     2816.26     47.35 o 
   6   5   8     2113.79     1965.49     38.46 o 
   7   5   8     2784.29     2966.98     56.88 o 
   8   5   8      428.28      472.26     23.41 o 
   9   5   8      275.08      281.07     13.26 o 
  10   5   8        9.64       12.83      5.32 o 
  11   5   8       27.93       39.64      7.33 o 
  12   5   8      364.68      320.63     32.81 o 
  13   5   8      796.67      760.98     37.23 o 
  14   5   8     3503.85     3374.98     77.94 o 
  15   5   8      739.63      711.50     63.86 o 
  16   5   8        2.46        2.42     14.74 o 
  17   5   8       27.62       -0.23     15.97 o 
  18   5   8      253.76      228.45     28.30 o 
  19   5   8      640.76      587.25     46.56 o 
  20   5   8      353.58      364.39     36.91 o 
  21   5   8        1.22       -9.47     14.92 o 
  22   5   8       42.23       42.91     17.78 o 
  23   5   8       15.50        3.88     16.25 o 
  24   5   8        2.38        3.00     16.39 o 
  25   5   8     1198.01     1276.75     49.60 o 
  26   5   8        4.16        4.98     13.31 o 
  27   5   8       24.79       59.33     24.97 o 
  28   5   8      317.96      348.39     44.63 o 
  29   5   8      921.67     1072.13     60.09 o 
  30   5   8      222.93      226.38     31.38 o 
  31   5   8      129.78      131.26     31.16 o 
  32   5   8       14.59       10.16     21.76 o 
  33   5   8       21.79       40.13     25.02 o 
  34   5   8       52.94       62.50     41.94 o 
 -34   6   8      141.49      159.12     41.35 o 
 -33   6   8      397.26      389.66     47.87 o 
 -32   6   8       14.99        0.62     20.05 o 
 -31   6   8      236.25      203.74     35.48 o 
 -30   6   8       72.64       30.35     22.45 o 
 -29   6   8       13.37       -0.78     19.68 o 
 -28   6   8     2964.47     3369.61    101.55 o 
 -27   6   8      439.12      369.90     48.18 o 
 -26   6   8     1908.71     2224.75     89.11 o 
 -25   6   8      446.93      468.14     48.23 o 
 -24   6   8        3.82        7.58     15.84 o 
 -23   6   8        3.36        0.48     13.98 o 
 -22   6   8      115.43      139.92     29.29 o 
 -21   6   8       94.80       73.36     20.71 o 
 -20   6   8      336.64      313.87     28.55 o 
 -19   6   8      904.41      943.57     42.91 o 
 -18   6   8      363.21      334.86     25.98 o 
 -17   6   8      810.06      700.94     29.27 o 
 -16   6   8       35.15       16.42      7.38 o 
 -15   6   8     3245.29     3237.97     56.66 o 
 -14   6   8     6648.77     6055.13     72.26 o 
 -13   6   8     2440.69     2409.85     39.35 o 
 -12   6   8        7.91        9.73      5.15 o 
 -11   6   8       18.56       18.08      6.73 o 
 -10   6   8      170.69      160.91      9.52 o 
  -9   6   8      175.10      170.91      9.54 o 
  -8   6   8     2354.89     2264.27     30.27 o 
  -7   6   8     1145.89     1093.00     18.92 o 
  -6   6   8       36.64       14.24      6.04 o 
  -5   6   8      160.70      144.11      9.20 o 
  -4   6   8     1138.55     1153.75     19.77 o 
  -3   6   8       32.50       53.94      5.74 o 
  -2   6   8      234.41      221.60      9.43 o 
  -1   6   8       22.65       27.51      4.45 o 
   0   6   8      113.75      122.53      8.56 o 
   1   6   8      227.32      213.02     13.26 o 
   2   6   8      139.59      147.21      8.78 o 
   3   6   8        6.13        5.34      4.07 o 
   4   6   8     2503.43     2496.94     46.97 o 
   5   6   8     1022.61     1017.57     23.74 o 
   6   6   8      650.78      662.22     23.34 o 
   7   6   8      278.69      263.63     20.73 o 
   8   6   8      889.55      851.00     32.90 o 
   9   6   8       87.79      130.47     20.94 o 
  10   6   8       30.45       33.69     22.74 o 
  11   6   8        0.29        1.80      8.53 o 
  12   6   8      576.99      629.11     33.91 o 
  13   6   8        2.44        3.21     14.51 o 
  14   6   8      476.90      451.97     47.42 o 
  15   6   8      360.14      465.50     70.11 o 
  16   6   8        0.23        6.68     15.42 o 
  17   6   8      168.49      150.31     51.17 o 
  18   6   8     3337.85     3164.67     93.06 o 
  19   6   8      294.11      248.42     33.78 o 
  20   6   8       57.08       75.90     20.98 o 
  21   6   8     1499.47     1535.60     96.21 o 
  22   6   8      202.89      237.30     44.11 o 
  23   6   8      356.35      386.53     39.63 o 
  24   6   8       29.30       30.19     19.49 o 
  25   6   8       28.49       46.95     21.73 o 
  26   6   8      289.88      291.44     30.85 o 
  27   6   8      180.25      150.14     25.03 o 
  28   6   8      646.08      610.09     45.52 o 
  29   6   8      421.05      479.71     41.29 o 
  30   6   8        2.75        8.00     19.25 o 
  31   6   8      102.33      104.68     25.21 o 
  32   6   8        2.23       15.95     19.39 o 
  33   6   8        1.59       10.91     23.04 o 
 -33   7   8      182.72      150.62     58.81 o 
 -32   7   8       26.24       16.24     31.75 o 
 -31   7   8       37.86        0.40     25.93 o 
 -30   7   8       29.49       29.36     28.47 o 
 -29   7   8      601.29      642.35    116.85 o 
 -28   7   8       60.40       74.81     26.23 o 
 -27   7   8      119.32       90.45     25.42 o 
 -26   7   8       45.67       48.01     22.68 o 
 -25   7   8      998.59     1042.90     63.23 o 
 -24   7   8      111.35       30.81     19.05 o 
 -23   7   8      382.29      419.70     39.82 o 
 -22   7   8        4.75       -8.57     14.72 o 
 -21   7   8        9.75       21.05     14.68 o 
 -20   7   8       99.18       41.73     16.82 o 
 -19   7   8       94.38       89.11     20.17 o 
 -18   7   8        4.07       11.90     11.64 o 
 -17   7   8      312.57      305.80     33.59 o 
 -16   7   8       83.65       62.66     11.80 o 
 -15   7   8      104.37       67.06     11.60 o 
 -14   7   8     6633.38     6319.01     86.73 o 
 -13   7   8     2561.99     2486.76     48.88 o 
 -12   7   8      112.41       82.17     15.61 o 
 -11   7   8       34.11       17.72      9.40 o 
 -10   7   8      615.18      551.22     20.19 o 
  -9   7   8      650.38      578.77     19.79 o 
  -8   7   8       46.12       52.53      8.34 o 
  -7   7   8      103.71       79.34      8.79 o 
  -6   7   8      640.92      667.48     21.92 o 
  -5   7   8      742.99      710.59     20.53 o 
  -4   7   8     2808.24     2927.59     38.89 o 
  -3   7   8     2969.60     2927.78     38.52 o 
  -2   7   8     1929.49     1928.35     29.44 o 
  -1   7   8      349.96      369.59     15.74 o 
   0   7   8        4.78        5.61      4.28 o 
   1   7   8        4.31        4.20      6.79 o 
   2   7   8      371.69      426.37     16.84 o 
   3   7   8      106.37       88.76     11.81 o 
   4   7   8     3855.68     3981.51     72.29 o 
   5   7   8       73.80      101.14     13.53 o 
   6   7   8      106.30      100.95     18.81 o 
   7   7   8      357.64      326.14     29.83 o 
   8   7   8       88.15       45.12     19.94 o 
   9   7   8      136.51       98.75     32.02 o 
  10   7   8      140.18      115.33     37.06 o 
  11   7   8       13.50       16.58     17.97 o 
  12   7   8        7.74        1.05     15.16 o 
  13   7   8        8.14       21.62     16.21 o 
  14   7   8       65.43       37.82     24.85 o 
  15   7   8      106.61       28.57     29.32 o 
  16   7   8       24.85       15.44     22.56 o 
  17   7   8      812.11      746.22     64.07 o 
  18   7   8      242.61      213.82     29.51 o 
  19   7   8      297.79      277.71     32.89 o 
  20   7   8       14.41        3.75     16.73 o 
  21   7   8      426.10      488.28     43.39 o 
  22   7   8       11.88       18.05     18.67 o 
  23   7   8        0.28        7.95     17.84 o 
  24   7   8        4.42       12.16     18.23 o 
  25   7   8      849.76      843.32     60.38 o 
  26   7   8        0.30       14.11     23.05 o 
  27   7   8       42.35       69.49     21.25 o 
  28   7   8       61.63       82.01     22.17 o 
  29   7   8       90.47       94.12     22.99 o 
  30   7   8       42.42       39.63     20.57 o 
  31   7   8      141.69      173.02     37.07 o 
 -31   8   8        2.53      -31.95     31.95 o 
 -30   8   8        4.13       -6.64     23.87 o 
 -29   8   8       22.72       43.88     40.43 o 
 -28   8   8     1171.66     1223.48    112.58 o 
 -27   8   8      319.03      333.00     49.80 o 
 -26   8   8      102.58      149.32     36.16 o 
 -25   8   8        7.59       10.03     27.86 o 
 -24   8   8     1448.10     1553.53    110.95 o 
 -23   8   8      141.92      139.02     32.08 o 
 -22   8   8        0.01       17.41     18.39 o 
 -21   8   8       88.37      124.15     29.60 o 
 -20   8   8      368.44      389.03     69.01 o 
 -19   8   8      121.31      119.38     22.45 o 
 -18   8   8      225.98      249.99     29.14 o 
 -17   8   8       33.58        2.39     14.66 o 
 -16   8   8      151.87      120.63     22.08 o 
 -15   8   8      163.04      148.48     22.41 o 
 -14   8   8      389.99      377.61     29.27 o 
 -13   8   8       59.94       52.57     14.28 o 
 -12   8   8      426.67      412.60     32.65 o 
 -11   8   8     1239.37     1233.70     38.49 o 
 -10   8   8       61.04       44.34     13.22 o 
  -9   8   8       79.89      104.05     15.00 o 
  -8   8   8      401.77      353.95     22.39 o 
  -7   8   8        3.37       -1.24      7.40 o 
  -6   8   8     4202.49     4020.00     67.66 o 
  -5   8   8     1605.99     1546.31     40.34 o 
  -4   8   8      595.69      624.24     27.17 o 
  -3   8   8     1523.56     1471.50     31.96 o 
  -2   8   8      434.18      415.13     18.25 o 
  -1   8   8      571.86      579.68     20.73 o 
   0   8   8     1125.87      999.97     38.08 o 
   1   8   8     1191.93     1275.86     43.02 o 
   2   8   8     1161.47     1214.98     41.79 o 
   3   8   8      207.61      228.11     26.01 o 
   4   8   8     1282.42     1371.02     50.66 o 
   5   8   8     1186.71     1111.74     72.57 o 
   6   8   8      179.27      160.78     29.85 o 
   7   8   8      494.15      470.50     83.43 o 
   8   8   8      995.28     1016.53     58.32 o 
   9   8   8     2087.97     2162.96     86.49 o 
  10   8   8      582.24      296.75    192.10 o 
  11   8   8       94.77      116.92     27.92 o 
  12   8   8       25.69       -1.79     14.23 o 
  13   8   8       43.96       45.51     22.21 o 
  14   8   8        0.40        4.84     13.59 o 
  15   8   8      508.85      431.08     81.38 o 
  16   8   8        3.03       14.60     20.28 o 
  17   8   8       28.59       30.75     17.62 o 
  18   8   8      379.32      310.73     34.75 o 
  19   8   8       38.24       27.78     17.01 o 
  20   8   8       73.45       65.06     20.51 o 
  21   8   8       90.28       84.49     29.38 o 
  22   8   8      108.79       93.53     24.33 o 
  23   8   8      195.06      162.36     29.06 o 
  24   8   8      282.75      293.17     37.90 o 
  25   8   8      400.86      410.98     43.96 o 
  26   8   8      850.07      944.05     79.64 o 
  27   8   8      379.85      359.83     36.14 o 
  28   8   8       20.19       48.99     20.20 o 
  29   8   8      666.36      744.29     51.20 o 
  30   8   8       41.98       37.47     22.80 o 
 -29   9   8      304.95      174.01     61.66 o 
 -28   9   8       17.90       47.59     47.33 o 
 -27   9   8      147.13      352.78     77.38 o 
 -26   9   8       10.39       74.50     45.96 o 
 -25   9   8      265.81      333.00     69.48 o 
 -24   9   8      138.95      174.37     53.10 o 
 -23   9   8      280.98      247.11     62.19 o 
 -22   9   8       11.91       33.10     35.63 o 
 -21   9   8        4.53       20.93     33.15 o 
 -20   9   8       15.20        9.26     29.77 o 
 -19   9   8        0.81       -3.18     17.46 o 
 -18   9   8       10.93      -11.31     17.06 o 
 -17   9   8      897.11      921.07    148.73 o 
 -16   9   8      177.65      155.49     31.80 o 
 -15   9   8      194.03      164.53     31.15 o 
 -14   9   8     1595.89     1573.55     72.81 o 
 -13   9   8       77.04       57.63     23.25 o 
 -12   9   8       69.04       20.69     13.93 o 
 -11   9   8        3.22       -4.54     10.08 o 
 -10   9   8      650.72      617.65     41.98 o 
  -9   9   8      104.32       77.44     15.74 o 
  -8   9   8      761.53      852.99     44.92 o 
  -7   9   8        0.23        6.22     11.43 o 
  -6   9   8      296.29      366.07     27.26 o 
  -5   9   8      257.52      226.78     22.41 o 
  -4   9   8      208.39      174.02     18.09 o 
  -3   9   8     1986.28     1825.45     45.67 o 
  -2   9   8      815.95      808.37     32.13 o 
  -1   9   8        2.14       -3.45      8.60 o 
   0   9   8      406.59      449.26     31.47 o 
   1   9   8       50.70       11.35     17.97 o 
   2   9   8      292.30      231.37     30.90 o 
   3   9   8      875.58      863.05     43.62 o 
   4   9   8     1850.01     1759.62     59.92 o 
   5   9   8     1040.84      965.81     64.02 o 
   6   9   8      131.64      178.81     98.15 o 
   7   9   8      218.52      200.48     34.10 o 
   8   9   8       17.58        3.54     16.82 o 
   9   9   8       30.35       31.40     20.00 o 
  10   9   8      522.00      407.03    154.97 o 
  11   9   8        2.50        4.55     15.85 o 
  12   9   8      387.90      443.15     59.00 o 
  13   9   8       58.56       85.91     43.50 o 
  14   9   8      119.12       24.89     82.99 o 
  15   9   8      273.58      155.11     33.43 o 
  16   9   8        0.04       14.56     17.70 o 
  17   9   8     1554.66     1456.72     62.02 o 
  18   9   8        7.68       11.30     17.47 o 
  19   9   8      268.99      223.85     34.61 o 
  20   9   8       48.04       72.31     22.46 o 
  21   9   8      429.39      297.02     37.37 o 
  22   9   8       69.06       20.12     20.80 o 
  23   9   8      102.77       33.96     21.06 o 
  24   9   8      414.46      378.24     43.17 o 
  25   9   8      311.99      307.38     39.45 o 
  26   9   8        0.07       -4.69     19.46 o 
  27   9   8        0.30       11.66     16.34 o 
  28   9   8      663.61      822.15     53.97 o 
 -27  10   8      101.17       94.66     50.01 o 
 -26  10   8       47.40       93.71     50.04 o 
 -25  10   8       22.02       20.01     39.57 o 
 -24  10   8      145.87       84.84     49.59 o 
 -23  10   8       25.82       74.77     46.27 o 
 -22  10   8       26.72      -16.84     30.89 o 
 -21  10   8       48.91       26.12     32.94 o 
 -20  10   8      117.17      133.97     32.79 o 
 -19  10   8      509.79      633.72     60.39 o 
 -18  10   8      306.95      260.62     40.54 o 
 -17  10   8       15.33       35.93     30.77 o 
 -16  10   8        0.42        4.76     19.67 o 
 -15  10   8        0.21       -5.41     17.08 o 
 -14  10   8       19.40       50.42     22.62 o 
 -13  10   8        5.70       18.77     18.15 o 
 -12  10   8       12.42        9.60     18.50 o 
 -11  10   8       11.67       18.42     19.79 o 
 -10  10   8       88.20       98.03     26.83 o 
  -9  10   8      132.69      173.49     31.96 o 
  -8  10   8       19.90       43.30     16.87 o 
  -7  10   8     1239.59     1218.08     50.58 o 
  -6  10   8       20.63       26.27     15.58 o 
  -5  10   8      235.59      233.23     27.83 o 
  -4  10   8      290.78      288.78     30.27 o 
  -3  10   8        0.13       -5.48     13.27 o 
  -2  10   8        3.69       48.68     22.91 o 
  -1  10   8      113.68      119.96     46.99 o 
   0  10   8      336.21      345.97     44.29 o 
   1  10   8       39.89       26.68     20.56 o 
   2  10   8      186.49      254.53     39.43 o 
   3  10   8      707.19      915.42     70.71 o 
   4  10   8      505.56      483.96    109.51 o 
   5  10   8        0.07       -4.51     18.97 o 
   6  10   8      340.28      441.60     51.88 o 
   7  10   8        0.28       28.08     21.36 o 
   8  10   8       10.76       -5.02     18.65 o 
   9  10   8      110.72       92.44     63.84 o 
  10  10   8        0.00       -8.91     18.26 o 
  11  10   8        0.24        2.04     15.11 o 
  12  10   8       43.16        8.84     27.48 o 
  13  10   8      459.14      360.80     49.37 o 
  14  10   8       43.11       16.46     13.29 o 
  15  10   8        0.20       -1.15     16.53 o 
  16  10   8       84.65       77.09     31.99 o 
  17  10   8        8.55        9.93     16.37 o 
  18  10   8      135.52      115.78     25.58 o 
  19  10   8      162.78      143.00     28.51 o 
  20  10   8        7.30       -5.67     17.80 o 
  21  10   8        3.87        6.68     18.51 o 
  22  10   8       76.39       87.22     25.87 o 
  23  10   8       17.78       60.52     23.62 o 
  24  10   8       28.35       26.60     22.03 o 
  25  10   8      130.95      157.64     44.82 o 
  26  10   8     1138.33     1067.43    165.77 o 
 -24  11   8      588.73      656.72    101.82 o 
 -23  11   8      152.11      130.31     56.07 o 
 -22  11   8      295.41      280.63     68.55 o 
 -21  11   8       64.30       56.90     40.58 o 
 -20  11   8        1.32      -21.83     21.83 o 
 -19  11   8       96.43      122.96     44.72 o 
 -18  11   8      563.56      575.88    118.90 o 
 -17  11   8      488.05      664.39     71.87 o 
 -16  11   8        9.58       -4.57     20.41 o 
 -15  11   8       55.48       84.57     29.20 o 
 -14  11   8        3.78       15.27     20.51 o 
 -13  11   8      261.97      341.37     45.44 o 
 -12  11   8      163.43      159.07     34.32 o 
 -11  11   8        1.01       13.12     20.33 o 
 -10  11   8       49.05       50.14     23.79 o 
  -9  11   8       67.93      104.94     29.26 o 
  -8  11   8        5.00        1.53     15.30 o 
  -7  11   8       97.98       96.75     23.88 o 
  -6  11   8      333.40      300.09     39.54 o 
  -5  11   8      282.85      233.02     29.85 o 
  -4  11   8        8.58       10.73     18.75 o 
  -3  11   8      130.74      101.02     28.18 o 
  -2  11   8       42.43       49.09     31.59 o 
  -1  11   8        0.13        4.41     19.89 o 
   0  11   8      287.29      292.35     43.20 o 
   1  11   8       61.25       47.15     40.22 o 
   2  11   8       71.57       70.76     28.00 o 
   3  11   8      293.95      309.03     45.26 o 
   4  11   8      172.53      123.90     32.65 o 
   5  11   8      377.31      344.41     48.10 o 
   6  11   8      837.80      951.32     77.27 o 
   7  11   8       32.32       47.95     24.15 o 
   8  11   8       98.70      105.81     67.57 o 
   9  11   8       66.83       29.50     23.80 o 
  10  11   8      180.36      192.57     38.74 o 
  11  11   8       24.34        1.22     16.41 o 
  12  11   8       11.11       39.61     26.53 o 
  13  11   8       53.13       32.09     20.34 o 
  14  11   8        3.61        0.33     14.57 o 
  15  11   8      134.05      110.97     25.22 o 
  16  11   8       70.93       55.53     23.22 o 
  17  11   8      284.97      338.67     75.24 o 
  18  11   8      214.14      217.79     32.92 o 
  19  11   8       21.00       41.18     22.82 o 
  20  11   8        0.66      -13.96     18.01 o 
  21  11   8       73.90       98.12     26.26 o 
  22  11   8       60.86       50.89     25.33 o 
  23  11   8       26.34       35.21     22.76 o 
 -21  12   8        1.03       28.59     36.21 o 
 -20  12   8       45.14       17.20     26.84 o 
 -19  12   8       20.19        8.68     25.19 o 
 -18  12   8       10.08       -8.25     25.39 o 
 -17  12   8      247.19      292.44     48.65 o 
 -16  12   8        1.65        1.84     21.86 o 
 -15  12   8        6.51       22.66     27.77 o 
 -14  12   8      185.84      196.26     38.23 o 
 -13  12   8      773.40     1008.43    209.54 o 
 -12  12   8       15.82       38.48     25.09 o 
 -11  12   8       51.06       43.46     28.97 o 
 -10  12   8        2.95       -1.35     20.05 o 
  -9  12   8        4.76        7.41     21.95 o 
  -8  12   8       37.36       25.33     22.56 o 
  -7  12   8      257.20      250.44     33.77 o 
  -6  12   8       39.75       44.01     25.05 o 
  -5  12   8        0.33       -6.50     19.98 o 
  -4  12   8       51.23       91.53     30.55 o 
  -3  12   8        8.95       26.19     24.38 o 
  -2  12   8      131.83      178.69     37.68 o 
  -1  12   8       40.03       30.75     24.62 o 
   0  12   8       23.60       -8.37     21.91 o 
   1  12   8      116.30      172.07     41.05 o 
   2  12   8       21.46       48.11     33.67 o 
   3  12   8      509.40      646.13     88.52 o 
   4  12   8        0.30       18.70     25.17 o 
   5  12   8       65.90       55.33     28.79 o 
   6  12   8        7.10       -8.66     21.68 o 
   7  12   8      153.60      185.60     39.04 o 
   8  12   8       49.83      113.91     35.00 o 
   9  12   8      115.64      140.32     59.99 o 
  10  12   8       85.17       66.25     35.56 o 
  11  12   8       25.87       16.38     19.18 o 
  12  12   8       51.99       34.00     25.82 o 
  13  12   8       13.37       25.53     23.84 o 
  14  12   8        5.72       17.43     21.75 o 
  15  12   8        3.13        3.91     21.52 o 
  16  12   8        9.91      -17.46     17.46 o 
  17  12   8       52.19       62.30     30.66 o 
  18  12   8       70.83       59.51     31.10 o 
  19  12   8        8.95       17.33     27.02 o 
  20  12   8      182.36      112.58     39.79 o 
 -16  13   8      272.21      320.33     50.73 o 
 -15  13   8      810.45      930.60    144.05 o 
 -14  13   8      224.17      296.43     49.29 o 
 -13  13   8        2.89        7.23     25.59 o 
 -12  13   8      217.31      421.63     84.35 o 
 -11  13   8       25.74       52.71     29.51 o 
 -10  13   8       83.38      147.28     36.11 o 
  -9  13   8        0.22       16.17     23.42 o 
  -8  13   8      732.59      695.82    103.79 o 
  -7  13   8        8.59       19.75     36.54 o 
  -6  13   8      306.10      417.47     55.14 o 
  -5  13   8      337.40      410.39    110.65 o 
  -4  13   8      158.24      226.23     43.18 o 
  -3  13   8      461.17      673.58     68.55 o 
  -2  13   8       96.97      143.18     35.36 o 
  -1  13   8       22.71       42.26     27.50 o 
   0  13   8       29.84       28.40     69.93 o 
   1  13   8        2.96       56.12     30.79 o 
   2  13   8       58.75       40.85     41.65 o 
   3  13   8       82.97       65.91     33.21 o 
   4  13   8     1277.00     1430.88     92.10 o 
   5  13   8      422.78      426.93     57.47 o 
   6  13   8       21.41      -14.20     23.25 o 
   7  13   8       52.35       64.80     29.03 o 
   8  13   8        4.37        2.55     24.64 o 
   9  13   8       92.14      171.21     42.07 o 
  10  13   8      415.77      554.96     81.93 o 
  11  13   8      182.83      118.23     36.24 o 
  12  13   8        1.46        8.52     41.14 o 
  13  13   8      119.43       40.74     55.83 o 
  14  13   8        4.00       27.68     25.48 o 
  15  13   8       14.75       13.62     26.73 o 
  -9  14   8        0.04       48.69     45.37 o 
  -8  14   8      600.34      799.40    115.03 o 
  -7  14   8      220.89      331.33     82.97 o 
  -6  14   8      704.27      904.91    121.47 o 
  -5  14   8      126.97      168.30     59.33 o 
  -4  14   8      274.49      351.91    114.30 o 
  -3  14   8       24.04       24.37     49.94 o 
  -2  14   8       24.39       65.36     32.68 o 
  -1  14   8       42.27       35.31     46.75 o 
   0  14   8      117.92      226.99     45.43 o 
   1  14   8       24.58       14.85     27.16 o 
   2  14   8       33.73       32.34     29.69 o 
   3  14   8       29.06      -21.99     26.95 o 
   4  14   8       22.57        2.13     37.68 o 
   5  14   8       13.47       18.76     33.85 o 
   6  14   8       70.98      101.33     37.26 o 
   7  14   8      262.03      176.60     51.72 o 
   8  14   8        6.77       15.69     26.37 o 
 -37   1   9       96.52      142.98     42.47 o 
 -36   1   9       15.40       -7.20     36.94 o 
 -35   1   9        8.37       22.09     27.93 o 
 -34   1   9      105.51      163.53     40.98 o 
 -33   1   9       70.60       44.59     31.23 o 
 -32   1   9      385.87      498.31     62.04 o 
 -31   1   9      296.16      224.58     43.57 o 
 -30   1   9       94.43      155.42     37.96 o 
 -29   1   9       95.20      112.69     32.39 o 
 -28   1   9       47.97       67.00     25.53 o 
 -27   1   9      109.65       52.03     24.26 o 
 -26   1   9      174.51      145.82     32.03 o 
 -25   1   9      532.56      593.21     57.39 o 
 -24   1   9        1.68        3.23     16.02 o 
 -23   1   9       14.73        2.59     11.55 o 
 -22   1   9      275.47      314.90     42.16 o 
 -21   1   9      239.62      334.81     32.72 o 
 -20   1   9       10.03       13.44      9.95 o 
 -19   1   9      133.13      111.17     14.28 o 
 -18   1   9     2745.62     2601.06     52.76 o 
 -17   1   9       27.12       17.06      7.17 o 
 -16   1   9      319.61      323.76     20.63 o 
 -15   1   9      142.38      127.79      9.38 o 
 -14   1   9      238.53      214.30      9.43 o 
 -13   1   9       24.66        8.88      3.51 o 
 -12   1   9      229.32      232.38      9.01 o 
 -11   1   9      276.08      329.51      9.21 o 
 -10   1   9      231.19      213.92      6.39 o 
  -9   1   9        1.76        4.66      3.18 o 
  -8   1   9     2976.44     2973.69     35.85 o 
  -7   1   9      447.54      480.78     19.08 o 
  -6   1   9     7544.92     8018.63     89.25 o 
  -5   1   9      142.58      162.32      8.77 o 
  -4   1   9     3517.02     3534.32     40.91 o 
  -3   1   9      526.85      406.70     13.60 o 
  -2   1   9      816.73      815.95     23.31 o 
  -1   1   9      632.87      631.25     15.81 o 
   0   1   9      994.74     1058.74     25.11 o 
   1   1   9      264.27      308.10     16.28 o 
   2   1   9       47.68       71.31      8.94 o 
   3   1   9     4121.55     4397.37     68.22 o 
   4   1   9     4102.25     4130.39     66.16 o 
   5   1   9     3534.10     3564.42     60.67 o 
   6   1   9        3.93       16.58      7.61 o 
   7   1   9     3142.08     3429.84     60.50 o 
   8   1   9      390.35      403.47     22.08 o 
   9   1   9     2616.92     2720.73     53.63 o 
  10   1   9      703.84      694.76     30.92 o 
  11   1   9      210.93      208.89      9.35 o 
  12   1   9      654.76      639.70     22.43 o 
  13   1   9      532.08      558.72     14.25 o 
  14   1   9      231.48      258.51     18.22 o 
  15   1   9       49.43       38.20      9.96 o 
  16   1   9       30.26       18.35     13.42 o 
  17   1   9      211.24      220.06     26.26 o 
  18   1   9       36.20       14.01     11.85 o 
  19   1   9      602.22      605.47     34.76 o 
  20   1   9      263.50      241.04     23.17 o 
  21   1   9       64.76       54.43     14.73 o 
  22   1   9       98.85      114.04     18.77 o 
  23   1   9       46.78       17.41     13.01 o 
  24   1   9      535.36      596.29     34.91 o 
  25   1   9       22.81        8.57     13.02 o 
  26   1   9       21.45       38.85     15.06 o 
  27   1   9      390.00      470.04     33.53 o 
  28   1   9       37.52       28.66     14.76 o 
  29   1   9      189.94      155.94     25.18 o 
  30   1   9       22.02       50.71     19.62 o 
  31   1   9        1.36        2.63     15.95 o 
  32   1   9       92.90       75.42     22.06 o 
  33   1   9        2.76       17.56     16.57 o 
  34   1   9      358.97      443.28     36.42 o 
  35   1   9      122.15      123.00     23.77 o 
 -36   2   9       21.17      -15.88     23.13 o 
 -35   2   9       20.80       -2.93     21.32 o 
 -34   2   9        0.85      -23.50     33.00 o 
 -33   2   9        2.20       17.18     25.44 o 
 -32   2   9       87.95       57.46     27.97 o 
 -31   2   9       26.55       10.70     22.86 o 
 -30   2   9      537.83      721.26     72.09 o 
 -29   2   9       95.59       58.96     27.60 o 
 -28   2   9      251.67      280.45     47.64 o 
 -27   2   9      419.04      415.53     57.00 o 
 -26   2   9       43.33       18.56     15.87 o 
 -25   2   9      260.54      255.26     32.25 o 
 -24   2   9      207.12      273.20     31.85 o 
 -23   2   9      371.05      408.45     38.40 o 
 -22   2   9      883.25      870.30     58.90 o 
 -21   2   9       20.18       15.58     10.55 o 
 -20   2   9      622.15      648.86     38.64 o 
 -19   2   9      118.55       88.17     13.01 o 
 -18   2   9      206.98      186.13     14.68 o 
 -17   2   9      336.24      372.11     18.36 o 
 -16   2   9     1329.99     1262.69     28.10 o 
 -15   2   9      865.98      812.41     21.79 o 
 -14   2   9     4186.13     4201.28     49.12 o 
 -13   2   9     1775.83     1757.30     23.08 o 
 -12   2   9        9.53       12.37      3.65 o 
 -11   2   9      772.10      771.15     16.40 o 
 -10   2   9      532.46      529.23     10.99 o 
  -9   2   9      678.90      749.41     16.11 o 
  -8   2   9     2018.97     1965.47     36.09 o 
  -7   2   9      981.73      920.37     15.21 o 
  -6   2   9      353.83      328.56     12.47 o 
  -5   2   9        0.76        5.40      2.51 o 
  -4   2   9      883.79      757.99     17.08 o 
  -3   2   9       45.90       24.07      5.07 o 
  -2   2   9     5296.12     5382.22     68.80 o 
  -1   2   9     7150.82     7060.74     84.25 o 
   0   2   9        9.96       10.84      5.40 o 
   1   2   9      669.31      558.16     40.90 o 
   2   2   9        1.79       14.12      5.87 o 
   3   2   9    14439.82    15217.25    142.64 o 
   4   2   9     9463.22     9763.89    110.61 o 
   5   2   9     2605.88     2539.12     44.69 o 
   6   2   9      571.10      542.89     21.28 o 
   7   2   9      241.59      207.18     15.29 o 
   8   2   9      395.01      382.78     13.64 o 
   9   2   9       89.55       58.10      6.26 o 
  10   2   9      107.89       70.50      8.61 o 
  11   2   9       33.09       38.12      7.92 o 
  12   2   9     1047.88     1046.93     28.48 o 
  13   2   9       88.27       81.97      9.00 o 
  14   2   9      189.16      175.13     13.77 o 
  15   2   9      930.07      939.49     43.05 o 
  16   2   9       99.57       96.50     14.09 o 
  17   2   9      118.60      109.88     15.22 o 
  18   2   9        0.37       -8.07      8.07 o 
  19   2   9      208.68      142.88     29.64 o 
  20   2   9      149.09      125.55     15.67 o 
  21   2   9        0.18        8.70      9.62 o 
  22   2   9       37.88       63.50     14.21 o 
  23   2   9      936.88      959.46     42.45 o 
  24   2   9       62.18       81.82     18.10 o 
  25   2   9      477.30      417.93     41.15 o 
  26   2   9       61.33       71.38     18.70 o 
  27   2   9      461.47      454.20     36.05 o 
  28   2   9      541.33      528.67     45.68 o 
  29   2   9       13.75       12.75     16.02 o 
  30   2   9      414.46      435.80     37.47 o 
  31   2   9       19.72       30.62     18.13 o 
  32   2   9        1.67        4.95     17.02 o 
  33   2   9       17.38       37.99     19.91 o 
  34   2   9       35.82       55.72     21.68 o 
  35   2   9       20.46        5.95     16.35 o 
 -36   3   9       11.17       20.14     29.25 o 
 -35   3   9      195.74      110.09     38.36 o 
 -34   3   9      229.25      237.75     48.11 o 
 -33   3   9        8.19      -16.16     16.16 o 
 -32   3   9      124.66      123.49     29.25 o 
 -31   3   9      160.99      128.73     29.85 o 
 -30   3   9       33.41       52.60     22.14 o 
 -29   3   9       48.22       28.63     15.89 o 
 -28   3   9        2.37        6.34     17.50 o 
 -27   3   9       23.50       -5.86     14.80 o 
 -26   3   9      451.55      478.50     44.31 o 
 -25   3   9      592.09      662.81     49.79 o 
 -24   3   9     1273.85     1232.54     58.80 o 
 -23   3   9        0.37       -9.08     12.12 o 
 -22   3   9        8.68        0.83     12.08 o 
 -21   3   9      239.03      233.14     29.05 o 
 -20   3   9     3274.88     3421.45    115.77 o 
 -19   3   9      115.83      127.84     25.64 o 
 -18   3   9      896.96      869.70     34.27 o 
 -17   3   9       10.29        7.14      6.63 o 
 -16   3   9      655.10      678.15     25.08 o 
 -15   3   9      643.17      647.28     30.85 o 
 -14   3   9      650.67      651.04     24.28 o 
 -13   3   9       26.76       29.04      8.25 o 
 -12   3   9       43.84       50.77      5.66 o 
 -11   3   9     2585.35     2703.08     34.63 o 
 -10   3   9      388.69      381.16     10.00 o 
  -9   3   9     1910.16     1889.58     25.46 o 
  -8   3   9      670.06      653.24     14.11 o 
  -7   3   9        0.50        4.09      3.31 o 
  -6   3   9        1.34        2.98      3.07 o 
  -5   3   9     1000.92      965.34     16.79 o 
  -4   3   9     1702.62     1677.88     23.80 o 
  -3   3   9      305.64      327.02     10.51 o 
  -2   3   9       10.53       12.08      3.42 o 
  -1   3   9     1024.63      980.79     16.01 o 
   0   3   9        3.62       -1.49      2.64 o 
   1   3   9     2012.20     1959.83     26.57 o 
   2   3   9     1394.28     1547.54     22.91 o 
   3   3   9       62.38       39.06      4.76 o 
   4   3   9     4722.75     4835.68     50.69 o 
   5   3   9      322.53      370.99     12.35 o 
   6   3   9      968.34     1072.69     19.50 o 
   7   3   9       25.87       21.50      4.61 o 
   8   3   9      168.35      135.00     15.53 o 
   9   3   9      237.95      270.21     13.23 o 
  10   3   9      213.15      164.90     23.45 o 
  11   3   9       63.71       73.34      9.42 o 
  12   3   9      907.50      920.88     33.85 o 
  13   3   9      253.15      278.32     16.90 o 
  14   3   9     1236.63     1223.89     30.77 o 
  15   3   9      849.61      854.59     55.24 o 
  16   3   9     1276.99     1255.84     46.30 o 
  17   3   9        2.80       -6.59     10.88 o 
  18   3   9      563.66      562.53     45.52 o 
  19   3   9      237.14      209.25     21.79 o 
  20   3   9        7.01       19.25     11.04 o 
  21   3   9      417.60      412.79     36.15 o 
  22   3   9     1624.28     1488.57     44.54 o 
  23   3   9       67.66       55.93     22.22 o 
  24   3   9      789.81      867.04     39.72 o 
  25   3   9       24.91       18.15     13.06 o 
  26   3   9        6.44       -0.64     12.07 o 
  27   3   9       93.97       93.92     25.58 o 
  28   3   9      460.44      431.47     36.06 o 
  29   3   9      366.35      448.29     37.36 o 
  30   3   9      188.06      246.01     36.89 o 
  31   3   9        4.33       27.91     21.54 o 
  32   3   9      169.42      135.84     31.19 o 
  33   3   9       35.80       50.42     24.88 o 
  34   3   9      118.77       82.96     51.81 o 
  35   3   9      267.85      298.28     41.56 o 
 -35   4   9       57.25       40.91     38.17 o 
 -34   4   9      339.11      345.15     71.12 o 
 -33   4   9       61.02       56.66     24.81 o 
 -32   4   9       25.68       20.27     19.94 o 
 -31   4   9       90.24       44.70     21.61 o 
 -30   4   9      404.49      426.09     45.99 o 
 -29   4   9       66.97       24.76     19.89 o 
 -28   4   9      549.84      582.70     49.36 o 
 -27   4   9      485.85      479.45     44.80 o 
 -26   4   9        0.08        1.17     15.66 o 
 -25   4   9       34.68       29.24     17.89 o 
 -24   4   9      308.74      329.06     48.98 o 
 -23   4   9       60.59       72.69     20.55 o 
 -22   4   9       34.75       11.49     22.40 o 
 -21   4   9     1119.61     1176.51     44.47 o 
 -20   4   9      450.25      457.32     32.82 o 
 -19   4   9      274.75      256.04     22.01 o 
 -18   4   9       31.56       22.74      8.32 o 
 -17   4   9        1.04        2.46      7.07 o 
 -16   4   9        0.83        7.33      6.10 o 
 -15   4   9        0.09        4.91      5.89 o 
 -14   4   9      729.34      733.65     22.22 o 
 -13   4   9       61.75       60.01      8.62 o 
 -12   4   9        0.01        3.10      4.49 o 
 -11   4   9       37.87       51.96      5.81 o 
 -10   4   9     2187.42     2209.18     31.77 o 
  -9   4   9      160.64      160.49      9.17 o 
  -8   4   9      246.73      229.23     11.55 o 
  -7   4   9      923.57      931.83     18.17 o 
  -6   4   9       26.64       16.98      4.39 o 
  -5   4   9      250.13      231.09     10.38 o 
  -4   4   9       64.65       67.74      6.22 o 
  -3   4   9      135.99      131.78      8.00 o 
  -2   4   9      166.06      145.46      8.17 o 
  -1   4   9       80.68       96.76      6.77 o 
   0   4   9      186.71      197.68      9.07 o 
   1   4   9     1091.10     1017.70     21.48 o 
   2   4   9      251.55      261.70     11.17 o 
   3   4   9     2542.09     2733.08     35.02 o 
   4   4   9     1361.86     1399.50     26.16 o 
   5   4   9     4427.48     4601.90     56.20 o 
   6   4   9       87.06       80.70      7.75 o 
   7   4   9     1793.62     1862.81     31.57 o 
   8   4   9       29.60       16.00      5.14 o 
   9   4   9       72.30       74.52      8.95 o 
  10   4   9      174.25      117.54     13.48 o 
  11   4   9      243.82      135.78     44.67 o 
  12   4   9      133.13      114.36     10.36 o 
  13   4   9      107.90      120.44     10.58 o 
  14   4   9      652.94      701.92     24.02 o 
  15   4   9      571.69      668.55     56.79 o 
  16   4   9      750.65      739.44     80.11 o 
  17   4   9      402.15      322.55    123.51 o 
  18   4   9      718.99      773.82     90.71 o 
  19   4   9        0.82       15.14     22.90 o 
  20   4   9       53.29       43.61     25.12 o 
  21   4   9      109.31       99.23     23.32 o 
  22   4   9        8.53       -1.84     14.35 o 
  23   4   9      157.85      121.58     21.49 o 
  24   4   9        0.02       -1.86     13.55 o 
  25   4   9      573.96      630.38     47.53 o 
  26   4   9       44.62       52.51     18.59 o 
  27   4   9      422.20      412.79     37.28 o 
  28   4   9       12.76      -14.71     19.03 o 
  29   4   9       36.06       25.73     22.15 o 
  30   4   9       72.53       73.53     26.54 o 
  31   4   9        1.11        6.22     21.95 o 
  32   4   9       92.11       78.86     43.31 o 
  33   4   9       20.17       30.89     24.38 o 
  34   4   9       78.60      104.89     34.84 o 
 -34   5   9      109.30       68.29     31.88 o 
 -33   5   9        0.10       25.77     22.66 o 
 -32   5   9      127.19       65.80     26.05 o 
 -31   5   9        1.14       -9.87     17.97 o 
 -30   5   9       81.95       18.08     18.89 o 
 -29   5   9        0.35        3.43     18.56 o 
 -28   5   9       41.57       38.00     21.77 o 
 -27   5   9       33.96       21.04     19.88 o 
 -26   5   9      489.03      462.59     44.32 o 
 -25   5   9        1.45      -14.29     14.29 o 
 -24   5   9      170.70      169.73     34.28 o 
 -23   5   9        0.32      -14.01     14.01 o 
 -22   5   9       85.18       56.22     19.49 o 
 -21   5   9        5.34       20.39     13.62 o 
 -20   5   9       15.28       26.37     13.30 o 
 -19   5   9      238.27      200.08     28.81 o 
 -18   5   9      166.49      148.34     18.97 o 
 -17   5   9      137.56      124.61     15.86 o 
 -16   5   9        1.73        0.69      8.39 o 
 -15   5   9       38.50       34.49      9.57 o 
 -14   5   9     2907.88     2793.65     50.61 o 
 -13   5   9        0.90       -5.49      5.49 o 
 -12   5   9      169.90      160.71     14.43 o 
 -11   5   9     1589.86     1661.43     32.76 o 
 -10   5   9      361.78      366.33     14.06 o 
  -9   5   9      525.24      522.86     15.29 o 
  -8   5   9      986.71      946.95     19.16 o 
  -7   5   9      196.95      207.69      7.85 o 
  -6   5   9     1764.67     1695.37     32.50 o 
  -5   5   9     4866.60     4734.24     52.69 o 
  -4   5   9      132.50      147.44      8.12 o 
  -3   5   9       89.24       68.24      5.81 o 
  -2   5   9       19.22       11.53      4.13 o 
  -1   5   9      364.24      390.00     15.03 o 
   0   5   9       73.43       59.28      6.15 o 
   1   5   9        3.12       11.84      4.56 o 
   2   5   9       12.95        6.02      4.33 o 
   3   5   9      319.85      330.92     23.03 o 
   4   5   9       80.36       91.89      9.81 o 
   5   5   9      176.53      149.66     14.43 o 
   6   5   9      141.89      129.52     13.91 o 
   7   5   9     2342.56     2288.43     49.64 o 
   8   5   9      681.30      734.89     28.28 o 
   9   5   9       21.24       43.78     13.36 o 
  10   5   9      149.91      141.29     12.99 o 
  11   5   9      488.37      505.67     25.81 o 
  12   5   9      148.60      174.34     13.22 o 
  13   5   9      116.18       63.59     13.71 o 
  14   5   9       62.18       40.91     14.33 o 
  15   5   9     1055.72     1020.92     48.46 o 
  16   5   9      430.51      436.17     66.76 o
[truncated: 392,352 more chars]
